# Supplementary material for: Distribution and Phylogeny of Erythrocytic Necrosis Virus (ENV) in Salmon Suggests Marine Origin
Source: Viruses. 2019 Apr 18;11(4):358. doi: 10.3390/v11040358 (PMC6520742; doi:10.3390/v11040358)
Supplement: Supplementary file 1 [file viruses-11-00358-s001.zip]

Archive with 7 entries (6 files):
- viruses-475811-suppl-final/
- viruses-475811-suppl-final/Enrichment Summary (File S4).pdf
- viruses-475811-suppl-final/ENV Contigs (FILE S3).fasta
- viruses-475811-suppl-final/NCVOG Summary (FILE S2).docx
- viruses-475811-suppl-final/R Scripts (FILE S1).R
- viruses-475811-suppl-final/Sequence submitted to GenBank.fasta
- viruses-475811-suppl-final/Supplementary Figures 1-6 and Tables 1-4.pdf
