# Supplementary material for: Distribution and Phylogeny of Erythrocytic Necrosis Virus (ENV) in Salmon Suggests Marine Origin
Source: Viruses. 2019 Apr 18;11(4):358. doi: 10.3390/v11040358 (PMC6520742; doi:10.3390/v11040358)
Supplement: Supplementary file 1 [file viruses-11-00358-s001.zip › viruses-475811-suppl-final/ENV Contigs (FILE S3).fasta]

>SEQ_1
AAAAACGGAGTTCTCCCAGACTCAATGCACACAGCTCGCATTACAGTGTTGCTAAAAAAGGACAAGGACCCCCTATCCTG
CTCGTCCTTCCGGCCCATAAGCTTGTTGGATTTCGACTATAAAATAATTACCAAATTGCTCGCCAAAAGACTAAACACTC
TTCTTCCCAAAATAATAAAAGCGGACCAAACTGGATTTATTAGAGAC
>SEQ_2
GGGTTGACCAACAGGGGAAGACATGACTCCAGTCTCTTCGATAGCATCTTGGTGACCAGTTTACAATCTGTGTTAAGGAG
AGAGATTGGTCTATAGGAGGCGCTCTTTAGCGAGTTTTTCCCTTTCTTGTGGATTACAGTAATCACTGCTTGAGAGAAGG
ACTCTGGAAAGCAGTTGTCTTCTCTGGCTTTT
>SEQ_3
CTCTCTTTTAAATGCAGATGTAAAAATATTTGCGAAATGACTTGCCTCTCGAAAAGAATCCACTATAACAGGCTTCATAT
CGACGGACCAGACAGGGTTTATTAAGGGCCGTCACTCCTTTTCTAATATTCAACGTCTGCTTAGCGTCATGCACGTCTGC
TT
>SEQ_4
GTACGATAACTTTGATACAGATAAAATTGTGTTTGAACCGGCAAAGCAATTCTCAGGTCCCAACGGCTCCAAGTTTCATA
GAATATTTGTCAAGTATGAATATGACGAAGGGGTTGACACTCTTGTGCTGCAAACTCCTGTTTTGTTTACTTGGGGAATA
AATATGGGAAAGAGTTTTTCCGACTCTGATGTCGGAGCACCTCAACTGAGTCTTGTTAGCTATAACTCGGCAACTGGTCC
TACTAGAGAAGAAGAGAAATATATTGCTGTTTGCAACAAAATTGTAGGCGCTATTAAATCTCATCTTACAACAGAAACAA
CTAAAGAGGAATTGGATAAATGGA
>SEQ_5
CTACAGAGGGGAGTGCTTTAAGAACATGACTAAAGAAGACTGGGCCACGGTAAGACAGGGCATAGTGGGGAGGAGACTTG
AAAAGGAGCACCAGGATTTACTGAGACAAGCCAAACCAAAAAGGCTTTACGAGCATACCATGCGATTATGTTAAGTGAGT
GATATGTTGTGAGTGATAAGTGATTATGTTAAGTGAGTGCCTAGTCACAAAAAACAGCCATTTTTCAAGCCAAAGAGAAG
>SEQ_6
TTGTTCTCATTAGCAGCCTTCTTTTTATTCATATCTTTTTGCACTACATTATCTACAGCCAGTTTAGTATCTTTAGAATA
ACCACCTTCCACAAGAGGAAATGGCACTCCAATCATACAGATCATTACAGATGTAAATGGGTCTACCTCTTGTACTAGAT
ATTCTGCTCTCCTAGTTGCGTCTTTGATATTTTTAAAACACCCTCTG
>SEQ_7
TTTCCAATACTTGGGGATCAAATGTATTGTAAATGTAACATGATGGAGACATACCCCTGTAGAATCCATTTACTTCTTCT
GAACCAGAGAAAACAACTGCTACAGGGATTAAAAATCTTTTACTGTAAACAATCTGCTTAATGAGAGTGGATTTCCCAAG
ACCTGGT
>SEQ_8
CAGCCCCTTTTTATAGGTAAACTGCAGGGTAATGTAAAATGTGTATTTTAAGGATCCAATACGTATTATTGTACACTTAT
CATAATTAACTTTTCTGTACTCTCTGGACTAAAACCTATCTAGATCTTCAATGAGACATGGTATCTAGCTAGCGGACTTA
ATATAAAACTAGTCATCGGCATACATGGACACCATTGTTTTTAAGCCTTGGATTTCTAATCCTCTAATGTTATTGGATCT
GATTTTAATAGCTAGCATTTTGATGGCCATAACGAATAGATATGGTGACAGCGGACACCCTTGTTTAACTCCTCTTGACA
ATTCAAAACTCTGAGAAGTAGCTCTTATTTACTATTTTACCCATGGGATTGCTATACATTATTTTTACCCATTTTATAAA
GATAATCACCGAAATTGAAAAAAATCCAGGCATTTAGAAATAAAATCATTTATAAATAAAAATACCTTTTCAAACTCCGC
TATAAATACCATTCCTGGCTTCTTACATGTTTCATGATGTTCTATTATTTCTAGTAGTTGTTGTATATTATCTCCAATGT
ATCGTCCATGTAAAAAACCTGTCTGATCAGGATGAACAATACCTGGTAAAACCCTTTTAATTCTGAGTGCTATGCATTTT
GCTAGTATTTTTGCATCACAAGATTGAAGTGTAAGAGGCCTCCAGTTTTTTAAATTTGCCATCTGGGTCTTATTTTAATA
ATAGAGAAATTAGACCTTCCTGCTGAGTACCTGACACACCTATTCTTTAGGAGTAGTTAAAACAATCTAACAATGGAGCT
TTTAGTATTTCCAAATATATTTGATATACCTCTACCGGTATGCCATCAAGCCCTGGGGTTTTTCCAGACTGAAAGGATTT
AATAGCCTCAAAAAGTTCTTCCTCTGTAATTTGGCCTTCGCACTGATCTTTCTGTACATTTGTTAATTTTCCATTTTTTA
TATTATTTGGAAAGAATTCCTTACCGTAATCTTCATTCAGTGGGAGAGGATGAGACGGAAAAGAGAACATCTGCTTAAAA
TATTTAGCTTCCTCTTTTAAAATATCATTCGGGGAATCATAGATGACTTCGTCTTCAGTAATGAGTTTCTGCAAATTATT
TTTGTTAGCGTTCCTGTGTTGGAGATTCAGGAAGAATTTGTGCATTTTTCTCCATATTCCCATCCAGCTTGCTTTATTTT
TGTAATAGATTACATTAGATTGTTCTTG
>SEQ_9
CAGCCCCTTTTTATAGGTAAACTGCAGGGTAATGTAAAATGTGTATTTTAAGGATCCAATACGTATTATTGTACACTTAT
CATAATTAACTTTTCTGTACTCTCTGGACTAAAACCTATCTAGATCTTCAATGAGACATGGTATCTAGCTAGCGGACTTA
ATATAAAACTAGTCATCGGCATACATGGACACCATTGTTTTTAAGCCTTGGATTTCTAATCCTCTAATGTTATTGGATCT
GATTTTAATAGCTAGCATTTTGATGGCCATAACGAATAGATATGGTGACAGCGGACACCCTTGTTTAACTCCTCTTGACA
ATTCAAAACTCTGAGAAGTAGCTCTTATTTACTATTTTACCCATGGGATTGCTATACATTATTTTTACCCATTTTATAAA
GATAATCACCGAAATTGAAAAAAATCCAGGCATTTAGAAATAAAATCATTTATAAATAAAAATACCTTTTCAAACTCCGC
TATAAATACCATTCCTGGCTTCTTACATGTTTCATGATGTTCTATTATTTCTAGTAGTTGTTGTATATTATCTCCAATGT
ATCGTCCATGTAAAAAACCTGTCTGATCAGGATGAACAATACCTGGTAAAACCCTTTTAATTCTGAGTGCTATGCATTTT
GCTAGTATTTTTGCATCACAAGATTGAAGTGTAAGAGGCCTCCAGTTTTTTAAATTTGCCATCTGGGTCTTATTTTAATA
ATAGAGAAATTAGACCTTCCTGCTGAGTACCTGACACACCTATTCTTTAGGAGTAGTTAAAACAATCTAACAATGGAGCT
TTTAGTATTTCCAAATATATTTGATATACCTCTACCGGTATGCCATCAAGCCCTGGGGTTTTTCCAGACTGAAAGGATTT
AATAGCCTCAAAAAGTTCTTCCTCTGTAATTTGGCCTTCGCACTGATCTTTCTGTACATTTGTTAGTTTTATATTATTTG
GAAAGAATTCCTTACCGTAATCGTCATTCAGTGGGAGAGGATGAGACTGAAAATAATTAGCTTCCTCTCTTAAAATATCA
TTCGGAGAATCATAGATGACTCTGTCTTCAGTAACGAGTTTCTGCAAATTATTTTTGAGAGTGTTCCTGTATTGGAGATT
CAGGAAGAATTTTGTGCATTTTTCTCCATATTCCATCCAGTTT
>SEQ_10
CAGCCCCTTTTTATAGGTAAACTGCAGGGTAATGTAAAATGTGTATTTTAAGGATCCAATACGTATTATTGTACACTTAT
CATAATTAACTTTTCTGTACTCTCTGGACTAAAACCTATCTAGATCTTCAATGAGACATGGTATCTAGCTAGCGGACTTA
ATATAAAACTAGTCATCGGCATACATGGACACCATTGTTTTTAAGCCTTGGATTTCTAATCCTCTAATGTTATTGGATCT
GATTTTAATAGCTAGCATTTTGATGGCCATAACGAATAGATATGGTGACAGCGGACACCCTTGTTTAACTCCTCTTGACA
ATTCAAAACTCTGAGAAGTAGCTCTTATTTACTATTTTACCCATGGGATTGCTATACATTATTTTTACCCATTTTATAAA
GATAATCACCGAAATTGAAAAAAATCCAGGCATTTAGAAATAAAATCATTTATAAATAAAAATACCTTTTCAAACTCCGC
TATAAATACCATTCCTGGCTTCTTACATGTTTCATGATGTTCTATTATTTCTAGTAGTTGTTGTATATTATCTCCAATGT
ATCGTCCATGTAAAAAACCTGTCTGATCAGGATGAACAATACCTGGTAAAACCCTTTTAATTCTGAGTGCTATACAATTC
GCTAGTATCTTTGCATCACAACATTGAAGTGTAAGGGGCCTCCAGTTTCTTTAGATAGACTGGGTCTTTATATTTGCCAT
CTGGTTCTTGTTTTAATAACAGAGAAATCCGACCTTCCTGCTGAGTACCCGATAGACTACCATTTCTATAGGAGTAGTTC
AAACAATCTAACAATGGAGCTTTTAGTATATTAAAAAAAAATATATACCTCTACCGATATGCCATCAAGCCCTGGGGTTT
TCCCAGACTGAAAGGATTTAATAGCCTCAAAGTTCTTCCTCTGTAATTTGGCCTTCGCACTGATCTTTCTGTACATTTGT
TAATTTTCCTTTTCTTATATTATTTGGAAAGAATTCCTTACTGTAATCTTCATTCGGG
>SEQ_11
CTTGTCAAAGTCCTTCTGAGGTACTCCTCTTTTCTCCAGTCTGATGCAGACTTCTGTAACGTTATCTCCACTTCTATTGA
TCTTTTTTTTTTTAAATAAATCAGACAAGCTCAAACTCTCATTCTTTCTTATGGGAATCACTTAAGGCCTATCTTAGAGG
ATACATGATTTCTTATTCTTCTCATTTAAACAAAACTCGGAAAGCTAAACTAGAAGAACTCTAAAGCCATCCTTGACTTA
GACCATCAATATGCCCTGATGCCATCTCCAGAGGTATGTAAGCAACGCTTGAACTTACAATCTGAATTCAATCTCTTGTC
CACTACAGATGCAGAACGGTTACTATTGCATTCACATGGTACCTACTATGAACATCGTGACAGGGCAAGTCGTCTGCTCG
CACACCAATTAAAACGTAGTGTTGTTACCCGTCTGATTCCCCAAATGAAAGATTCCTCTCATACTTTGATTTCTGACCCT
ATGGGGATCAATGACACCTTCAAATCTTTCTATTCCTCTGTGTATACGTCTGAATTTCCATCAGATACGACCAATATGAC
TACATTTTTGGGTGAATTGGAGACTCCCACAGTTGAGGCTGAAACTCAGATGACCTTGATTTCCCTCTCAACCTTGAAGA
AGTTATTCAGTCTAACAAGTCAATGCAGAGCGGCAAGGCTCCAGGGCCAGATGGGTTTCCAACTGGGTTCTTTAAGAAAT
TCTATACCAACTTAGCCCCTTTACTTTTATCTATGTATAACGCATCACTTGAACAAGGCTCGTTGCCACCTACCCTAACA
CAGGCTTCAATAGCGCTTCTCCTTCACTTTCTGTTCTTATTTTAGGCCCCTAAGTCTCCTTAATGTGGATGTAAAGGTGC
TGGCGAAGGTGATAGCGAGGCGTCTGGAAGTGTACCTATGATGAAAATTACAGGCCTCTCTCATCTTTTTAAGTAGG
>SEQ_12
TGGTCGAGAAAAGCAGAGTAACGCAAGAAGAGAAGCAAAAATACAAGAATGTGCCTTTAGGTGGCACCATGAGGTATCTG
GAGCATGTAACCACAATGGCAACTTCTGAAAGCTGGCTGCCCAGTAATAGTATAAAACGCTGGTGAATCTCTGAAGTAAA
GATCTATTGACTCTGGGTACCTTTCCTCCCCAGATAAATGTGGTAACCACCTGATTGATTGACTTTAAAAAAACAACACT
TTGGTAAAAACAATGGGATAGATTGAAATAGAATTTGGGTAAACTGTTCATTTTTACAGCGTTACTCCTTCCTATAAGTG
ATAGTGTTAAGCTACCCCGTCTGTGAAAATCAGTTTTCATTTGCGCAAGAAGGGGAGGAAAGTTTGCAGAACAAAAGAGC
ATATAATGAATTTCAATCCAAGGTATTTGAAACCAGAGCGGCTAACCTGAAAGAGCAAATCTATCTGCTGGAGCTGCAGT
GCTGCTGGATTGATTGGGAAGCACTCACTTTTCTGGAGATTCAGGTTGTAACCGGAGAAGGAGACAAAGTTCTCCAGAAT
AGAAAGGATAGAAGGCAAACAGGTTACAGGGTTATTTACATAGAGTAACAAATCATCTGCATATAATGATAACCTATGTT
CAACTCCTTGGAAAGAGGAAGATGTCCGTAAAGCTACTGAAAGGGGCTCAATGGCGATGGCAAATAATAAAGGGGACAGT
GGGCAACCTTGGGGTGTCCCACGTTCCAGAGCAAAATAATCAGAACGGGTGTCATTGGTACAGACACTGGCCTGGGGAAA
TGTATACAAGAAACGGATCCATGAGCTTCATTTTTCCCCAAATCCAATTTTTTAAGAACAGTAAATAGGTACTCCCTTTC
AATTCTGTCGAAAGGATGTCTAGGGAGATTACCATCTCAGG
>SEQ_13
TGACACACCTTTTGCCTAGGGTCACTGGGAGAGATGAGCACAACACAGAAGAAAGTGCAGCAGGTTTACACGATTCAGAC
TCCATCTGGACCCAGAGTGGTCTAGGGCCAGTAGGATCAGTCTGCAGCCAGTACAGAACGGCTCTGAAATTCGCAGCCCA
GTAGTATGTCTGAAAATTTGGTAGAGCTAAACCCCCCAATGACCTAGGCTTCTGTAAATGTTTTCTACCAATCCGTGGTA
CCTTGCCATCCCAAATCAAATGCATGAATGTTTGATCCAGTGAAATAAAAAAAGATTTTGGAATAAAAATGGGTAAACAT
TGAAATAAATATAAACAATTTGGGCAACACATTCATTTTTAATTACATTAATCCTTCCGATAAGAGAAAGGGGTAGCGAA
TTCCAAAAAGTAAAAGATTGTTTCAAACTGTCTGCTAGAGTAACAACGTTTTCCTGAAACAAATTTGAATATTTCCTTGT
CACTTTAACTCCCAAGTAGGTGAATTGATCCCGGACAATCCTAAACTGAGAACTTGTAAAAGAGCACTTTAAAGCAGCCT
TGTTTACCGGAAAAGGCTCACTCTTGCCTAGATTCAGCTTGTACCCTGAGATTGATCCAAACTTTTTAAGAACAGATAGG
GCACGTGGCAATGAGGTATCAGGGTTGGAGATAAACAAAAGGAGGTCGTCAGCATATAGCGAGACTTTATGCTCTAAGCC
CGTCCTGATTATACCTTGAATGGCATCATTAGAGCGTAGTGCAATGGCGAGAGGCTCGATTGCCAAAGCAAACAACAAGG
GGGAGAGTGGACAACCCTGTCTGGATCCGCGGTGCAAGGGAAAATAGTCAGAGGACAAGTTGTTAGTCCGTACCGAAGCC
ATGGGGGAAAAATAAAGAATCTTTATCCACGCAATGAATTTGGGGCCAAAGCCAAATCTATAAAG
>SEQ_14
CTTTTCCGTCTCATCCTTTCCCACTGAATGAAGATTATGGTAAGGAATACTTTCCAAATAATATAAAAAAATGGAAAATT
AACCAAATGTACAGAAAAATCAGTGCGAAGGCCAAATTACAGAGGAAGAATTGAGGCTATTCAACTCTTTCAGTCTGGAA
AAATGCCAGGGCTTGATGGCATACCGGTAGAGGCATATCAAGTATTTTTTGATATACTAAAAGCTCCATTGTTAGATTGT
TTTAACTACTCCTATAGAAATGGTAGTCTGTCAGGTACTCAGCAGGAAGGTCTGATTTCTCTATTATTAAAACAAGACCC
AGATGGCAAATATAAAGACCCAGTCTATCTAAAAAAAACTAGAGGCCCCTTACACTTCAATGTTGTGATGCAAAAATACT
AGCGAAATGCATAGCACTCCGAATTAAAAGGGTTTTTACCAGGTATTGTTCATCCTGATCAGACAGTTTTTCTTTTTACA
TGGACGATACATTGGAGATAATATACGACAACTACTAGACATAATAGAACATCATGAAACATATAAGAAGCCAGAAATGG
TATTTATAGTGGATTTTGAAAAGGCATTTGATAAAGTAGACTGGATTTTATTTATACATGCCTGGATTATTTTCAATTTC
GGTAATTCCTTTGTAAAAATAAATGTATAGCAACCCCAGGTGTAAGATTGTAAATAACGGCTACTTCTCAGAGTTTTGAA
ATGTCAAGAGGAGTTAAACAAGGGTGTCCACTGTCACCATATCTAATTGTTATGGCCATCGAAATGCTAGCTATTAAAAT
CGATAACAACATTAGAGGATTAGAAATCCAAGGCTTAAAAACAAAGGTGTCCATGTATGCCAATGACTCAAGTTTTATAT
TAAGTCCGCAAGCTAGATCCCTGC
>SEQ_15
CTGATCAGACAGGTTTTTTACATGGGCGATATATTGGAGATAATATATGACAATTACTTGAAACAATTGAACATTATGAA
ACATCGAAGACACCAGGTCTGGTCTTCATAGCAGATTTTGAAAAGGCGTTTGATAAAGTACGACTACAATTTATATATAA
ATGCCTGGATTACTTTAATTTTGGTGAATCTCTTATACAATGGGTTAAAGTTATGTACAGCAACCCCAGATGTAAAATAG
TAAATAATGGTTACTTCTCAGAAAGTTTTGAGCTTTTAAGAGGAGTTAAACAGGGCTGTCTGTTGTCTCCATATCTATTT
ATTATGGCCACGGAAATGCTAGCTATTAAAATTACATCCAACAAGAACATCAAGGGGTTAGAAATCCAAGGGATAAAAAC
AAAAGTGTCAATGTATGCCGATATCTGTAGTTTTTTCATAAGTCCACAATCTGGATCCCTGCACAGTCTCATTGAAGATC
TTGATCACTTTTTTAGCCTCACTGGATTAAAACCTAATTATGACAATATTACGTATTGGATCATTAAAAAAATACAATGT
TTACACTACCTTGTAGTTTACCAATACAATGGGCGGATAGTGAGGTAGACATACCTCACTATGGTATTCACATCTCAAAA
AATATAAATGAACTTACCACAATTCATTTCAATAGAAAGTTAGCAAAAATAGAAAAGATTCTGCAACAATGGAGAGATAA
ATACTTTAAAAATCACACTGATTTACTCTTTGGTCCTATCACAGTTGACTTATTTACTAATGGCAATGCCTACTCCAGAT
GTCTCATTTTTTAAATGCTAAGCCAGACAAAATTGAACATGCCTATTTACATCTGA
>SEQ_16
GGGAAAAATAAAGAATCTTTATCCACGCAATGAATTTGGGGCCAAAGCCAAATCTATAAAGGGCAGCTGTTAGGTAATCC
CACTCAACGCGGTCAAAAGCTTTTTCCGCATCAAGTGAGACCACCACCTCTGGGTCCTCCGACGCTGGGGAGTACAGTAT
ATTCATAAGGCGCCTAATATTGAAAAACAAATGCCTATTTCTCACAAAGCCAGTCTGGTCAGAGTGTATTACTTGGTGCA
GCAAGCCTTCCATACGGATGGCTAAAAACTTGGCTAGGATTTTGTAATCACAGTTTAAAAGCGAGATTGGGCGATAGGAT
CCACATTCCAGGGGGTCTTTGTTTTTCTTTAATAGTAATGAAATTGAAGCCTGATAAAGACTAGGCGGTAGCTTTGAGAT
ATTAAGGCACTCTGCAAATAATCGAGACAAGAATGGGCAAAGCAGACCAGAAAACGTCCTGTAAAATTCGGTTGGAAAAC
CGTCCGGACCCGGTGATTTACCACTTTTCATTGCGGACACTGCTGTTGCAATCTCCTCAAGCGTAAATTCTTCTTCTAGA
CAGTCATGGGAGTCTGTATCAATTGAAGGCATATTCAAGCCATTAAAGAAGGAATCAATCAGCAAAGGGTCTTGAGGGGA
TTCAGAGGTGTATAGCGCAGAGTAAAATTGTTTAAATTGATCATTGATCTCTTTATGTATAACTGTGGTGGCACCAGACG
GGGTCCTTATTTGTGGGATTAAACGTGAGGCCTCAGATTTACGGATCTGATGTGCAAGGAGTTTACTGGCCTTGTC
>SEQ_17
CTGACCTAAGTGTATGTAAACCTCCGACTTCAACTGTATATAATAGTAGATCATCTGCATACAGTGACACTTTGTGCTTT
TCACCAGCTCGGTGGATTCCAGTGAATGATGGTGATAAATTTAAGGCCAAGGAATGTGGTTCTATCGCAAGAGCAAAAAG
GATCGGGGACATAGGGCACCCTTGATGGGTCCCTCTGGAGAGGGGTCAGTATTTTGAATGTTGCAAGTTTGTGTGTACAC
TAGCCGTAGGAGCAGAATAGAGCAGACGTATCCATGAGATGAAATTGGACCCAAAACCAAATCTTCTCAAAATCTTAAAT
AAATAATCCCACTCCACCCGGCCTTCTCCGCATCAAGAGAAACAACTTTTTGGGGGTCTGGGGAGATAGGAGACAGTATA
ATTTTCAAAAGCCGTCGTACATTGGAAAACAGTTGTCACCCTTTAATGAAACCCGTTTGATCATCAGATATGAGATCCTG
AAGGCAGGGTTCCAACTGACATGCTGGAACCTTAGCTAATAATTTAACATCAGCGTTCAAAAGTGAAATGGGCCGATATC
CACCACATTCCGCCGGATCTTTATCTTTCTTAAGTATGCAAGATGGAGGCTTGGGTTAGCGTCGGGGGGAGAGAGCCCTG
TG
>SEQ_18
GTGTTGTGATGCAACAATTATAGGTAAACGCTTGGCGCATAGAATTAAAACAGTATTGTCAGATATTATTCATCCTAATC
AGACAGGTTTTTTACATGGATGATACATTGGAGATAATATAAGACAAGTACTGGAAACAATAGAATACTATGAAATATCG
GGGACACCAGCCTGGTTTTCATAGCTGATTTTGAAAAGACTTTTGATAAAGTGCAACTCGATTTTATATACAAATGCTTA
GAATATTTGAATTTTGGAGAATCTCTTAAAACATGGGTTAAAGTTATGTATAGTACGCCTAGGTGTAAAATAGTAAATAA
TGGCTACATCTCAGAAAGTTTTAAACTGTCAAGAGGAGTAAAACAAGGTTGTCCACTATCGGCATATCTATTTATTATTG
CCATCGAAATGTTAGCTGTTAAGATTAGATCAAACAATAATATTAAGGGATTAGAAATCCGTGGCTTAAAAACTAAGGTG
TCATTGTACGCTGATGATTCATGTTATTTTAAAAACACAATTAGAATCTCTCTACGGCCTCAGAGGTTCTAGATACTTTT
GCTATCCTCTCTGGATTAAAACCAAATTATGAAACAATGCGTAATCATATATTTTTTTATCACAAAAAAATGCTAATTTT
ACATTCCCATGTAGTTTACCAA
>SEQ_19
TTCGCCCAATTTAGTTTTCCCATTATCAAGTATAACAATCTCTATCCGAGAACCTTTTGCTACAGGAACTCCACGTTTCG
CCATCTTTTTAACCAGTTGCATATGTCCAGGAAGCTGAGAACTGTACCAATCTTGCTCGCTTTTGCCTCCTAGTTGCTTT
TCTCTAATGTCATAATCTAATGCCAAAGCTTTTACTTTATAATTTCCTAATCTTCCATTTTCATAGTCGTAATCACCATC
TGCATCTCCTACACTCTTTGTGAGTACAAAATCATCCGGAGTGAATCCACAACCCAACTGTGAAAGAAAGTCTACAATGA
TGTAGACTACATCTCTTGTATTATCTAATCCGTCCATGATACTTTTTAGACACTTTGAATACAAGTCCCGTACAATTTTT
GCATTATCACGTCTTGCTAAAACAACACCCTTAAAACCAATTTTAGAATGAGTACCAGATTCGTCCCACTCTGTGTAGAC
ATATTTTTTCTTACCGAGTAACACAAATTTACGATAAATTTTTTCCTCAAACTCCAAAGACATTGTTTGAGGAAAATGGC
TCGATACTTTTTTCGATACATTGATTGCGTGAGTCCAAAGATTATCTGGATCTATATTTGGAAATTGTAC
>SEQ_20
ACATGTCCTTGTATTTGTTTTGTAAGTGTATTTTTAATAAACCCTGTTTGACTGACATGTATCAAGTTTGGTGAGACTTT
TTCCATTCTATTGCTTATAAGCGTATGAAGTCTATAATCAGCAGGGGACTCCAGATTTTCCTTGTTTTAATATAATTGAA
ATAACTGTTTGATACATGTAACTAGGAAGTACTGAATTGAGTGACGTGTTTTGCCATGTGTAAATAGGGGCGCTACTTTG
TCCCAAAATGTTGAATAGAATTCTATGGGAAAGCCATTCGTTCCTGGTGCTTTTCTCCATGTGAATGTTTTAACAGTATC
TAATATTTATTTTTGGGTGATCTCTGTTTTTAGTGATTCTTTTTTGTCTGCTGATAATTGCTATAGGATCCATCCAACTG
TTGTTTAATTCTGATTTATATACATCTTCACAGAAGCTTTTAAAATAGTCTTTATTAGCGTTGTTGTTTCTAATTACTGC
ATTTGTATCTGTTTCTTATAACTGGTTTAGCATGTATTCATTTTGTGACAGCTGTA
>SEQ_21
TCCGATCTATGGTACACTTCTACTAAAAGCAAACTCCAAGCGTTTAAATCCAATTGGGCAGACAAAAGCACTACGTTTGG
AGCCACATTTGCTCAAGCTGTGCGTAATGAACTGGGAGTTCCAGGAGATGAAAAAGAAGACCTAGAATTCCTCACAGATT
TCTATGAGGAATTTCTAGATAAAACCAAAACTTATTTTTTTCTTTTGAGAAGTACAGAAGGTGAGCGTATCGTATGCGAT
GTACTACCTCAAGCCAAAGCGATTCACATTTGCACTCAGAAAAACTATATCAATGATTTTGATAGCAAGATAAATATTGG
TGTGGGAGTATTTTCTCACACATTCTATGTGCCAAATAATTTGGATAATATTAGGTCTGTGCTAGACGACCTTTCTTATA
AAAATAATCAAGGAGTTGTAATAGAATATAATAATAATTTTTACAAGATTCTACTGCCTAGATACCAAGAACTTGCAGAT
ATCAGAGGCTCAAAAAACTTATTTTTTTCTTTTGAGAAGTACAGAAGGTG
>SEQ_22
GACGCTCTTCTTCCTCCTGGTAGTTTTAACACAATATTGGAATCTGTAGATTCAGAAGATGCCAATATTGTATTTGCTCA
TCAGGAATTTAGAGGTTGTAAGATGGGGAGTATAGAATCGGTAATAGGAGATGAGTGGACTAGAGATATCTGCGTCATAT
CGGGACATATTCATGAGATGCAAAATGTAGGTAATGTTTATTATCCCGGATCTTCCATTTCTCATTCTTGCTCTCACAAA
AGCGAGGGACCTTGTTTAGTTACAATTGATTCTACATTAGATATAAATCACATTGGATTTACAGCTCAAAGAAAGTCTAA
ACAACTTAATGCAAACAGTTTTGATGTAACAACATTACAACAAGACACAAAATATATAATTAAAGGAACTTCTGTGAGTA
TTGCAGAAACTCTAGGTAACCCATTATTGAGGAAAATGTTGTCAGATAGAAAGATTGTACAGGAAACTAAAAATGTAACT
GCCCA
>SEQ_23
TAATCCATTTACGGAAGTAGTTCCCAAACCCAACTCTTTTAATTAAGCACTTCAAATAAATAAGACCACTCAACTCTATC
GAATGACTTCTCTGCATCATGTGAGAGTATGACAGTATCAGGGGACCCTTCACATGTGCACTATGTTTAGTAGTCTCCTC
ACATTGTGAAAACCTTGACTGTTTTTCACAAAGTCATTTTGGTCTTTGTGTGTTCGAAATGGGAGCACTCTATCCAATCT
CCTGGCTAAAGCTTTAGCAATAATTTTTGAGTCAGAGTTCAGAAGAGAAATCAGTTTAACTTTCACATTTTTGGGGGGAT
TTATCAGGCTTCTGTATAAGAGTGATTAAAGCACTCCTTAGAGAGAGGTGGAAACAACCTTGCTGAGAGGATTCAGCATG
CATATCCAAAAGTGGATCTGGAAGTTTGTCCTTAAATATCTACTAGGAGAATCATCTGGACCTGCCACTTTACCTCCCTT
CATATTAGAAATAGCATC
>SEQ_24
CGCCTCTTTCTTTAATTCTTTCCATATAAATACTGATTGGTGCATTGAGGAAAAATATAGTTTCTGGTTTAATAAATGTT
ATATTGTAGATAGAATCCCAAACAGAAAATTCCAGGTCTGTAAGGACACCATCATCAAATGCTGTTTTGGTAAATACCTT
GGATGAAGTTGCACATCTTTCTACAAACACTATTCCATCCTTTACTGAATTAACATCTAATTTTGCAATAGTCTTTTGTA
TATGTATAAAGAATGATAAAGCATACATTTGGAGTGTAAATGTCCATCTAAATCTATCCATTTGTTGTAATTCCAATAAT
GGTTGCCACAGAGAAATGGGTTCTTCGAATACTGTATAACCCATTTCTGCCAATTTGTTGAGCGTCACAGTTTTCCCAGC
ACCTATATTACCATCAACAGCAACAT
>SEQ_25
GTCAGAATAAATATCTATGCTATACAAACTCATATAGCAAAATTATATCGAGAAGTTAAACCAATTCCCAAACATGTAAA
GGAAATGTTTTACACTATATGTGAATCGTTTAATATACAAGTTATAACAGCTGAAAATGATGGTGAATTATTGTGCGCTG
AAATGAATAAATTGGGTTTGGTTGATTTTGTATATTCTCACGACTCTGATGTTTTCCCAGCAGGAGCCAAGAATGTTATT
AAACACATTGATAGTATGTCTGTTAAATATCTTTCACAATCAGAAATATTGGAAAAGTCTAAATTATCCTTTTCATCATT
TATGGATTTATGTATATTGTGCGGTACAGATTTTAATAAAAAGATTCCAAGATTGGGTCCAATTACTGCTTATGCACTTA
TAAAGAAGTGGA
>SEQ_26
TTCGCTATATATTAATTTTAATTTTCGAGACTTCGAGCCTGAAAACAGACTATGCTTCTTCAGGTGGTGTTGAAGTTGTT
TTTGACTGTTGATTGTAAACGAGGATATTATTCTACAACCAGGCAGCACAAATGTTGGACTCTGGGGCTGTTTAGAGGCA
GTTCTGAATTGTTCAGGGTCCCGTTGATTTTATATCCAGATATAGAGCTGTAGTTATCTAAAAAACGCTGAGTAGGTTAG
GTAATGACTGAGGTGCATTGCCCACACAGAGCAGTACATCAATCTGCATATGGATATATTTGGTAGTCTGTGCCAAGTAC
AGTAATGGGATCATGATGTGGTGATTGTCGGACAGCTTGCGCAAGAGGTTCTAGGGATAGAGCGAAAAGCATTGGACTTA
GAGGACAACCCTGTCAGCTATTTCGGCCTGTGTTG
>SEQ_27
AAATCGCTTTGACCCATTTGATGAAATTAGCAACCATATGAAATTTTTGCAAAACAGAGAATAGGAAATTCCATTCAACT
CTGTTGAACGCCTTCTCAGCATCTAATGACAACAATATAGGAGGAGTCTTATGCTCATTTAAATGGTTGATAACATCAAA
CAGTCGTCTAACATTGTCCGGTGAATACCAGTTTTTTATAAATCCCATTTGATCGGGGTAAGCAAGGGTAATAGAGCCTC
TACCTCTGGCTATCAATTTAGTTATCATTTCGGAATCAAAATTCAACAAACTTATCGGTCTGAAAGAAGAGCATTCTAAT
GAGCCCTTCCCACTTTTAACCAAGACACTGATAGAAGCTACTGGTATATTCATAGAATAAGGCAAAATTCCCTTAACACA
AAAGTAATC
>SEQ_28
TGTGGCTAGAATTTTAGAAAACAATTTTATATCCACATTCAGAAGGGAAATTGGTCTGTACGAGGAACAAGACTCTGGAC
ATTTCCCCCTTTGAGAATAAGTGATATGTTGGCTTCTCTCAGCATTTGAGGGAGCTGGTAATTTGAAAATGAGTGGTTAA
ACATATCACGCAATGGCTCAAAGATCAGGCCATGGAACTCTTTATAGAACTCACTACAAAACCCATCTGGTCCTGGGGCC
TTACCATTTTGCAAATTCTTAATTGCGAACATTATCTCTTCCTCGGTAATAGGGGCATTAAGGAGAGACCTCTGAGCTCC
CTACTATCTCCGAAGAACAATCTTAGAAAATAAGTTCTCCAATAATTTGGGTGCATCATCTGGC
>SEQ_29
AGGGCGGTATGAGCCATAGTCTAGGGGATTCTTGTCTTTTTTAATAAGCAAAACTGAAATGGTCACCTGGGTGAGTGTCT
GTGGCAGTTTCTGACTAGAAAGGATTTCATTGTACATTGAGCTGAGGATAGGGGATAATTTAGAGGAGAATGTTTTATAA
AATGCAATAGGGAAGCCATCAGGCCCAGGGGTTTTACTGCTCTGAATGGACTGGATTGCCATAGTAGCTTCATCACTTAT
TGAGGCATCCATGTTGGTTTGTTCATCTGAATTGCGACAGGGGATGTCCAGATTGTCTGTCTAGAAATGCATGCGTACGA
GATGTCATGAAGAGCCTCTGACGAGTAAAGGGCAGAATAGAATTGCTTCAATTGATTATTTATTTGCTTGG
>SEQ_30
CCGCCCCTTCTTTAGACTTCTGAAAATATAGCTTAGAGTAAAGAGTGGGAGGATAACCCTTGATTGGCTTCCCACGCTCC
ATCTTTACATAAAACAACTTCATTGTTTTAACATCTGAATCCATATCCCATTTATCCAATTCCTCTTTAGTTGTTTCTGT
TGTAAGATGAGATTTAATAGCGCCTACAATTTTGTTGCAAACAGCAATATATTTCTCTTCTTCTCTAGTAGGACCAGTTG
CCGAGTTATAGCTAACAAGACTCAGTTGAGGTGCTCCGACATCAGAGTCGGAAAAACTCTTTCCCATATTTATTCCCCAA
GTAAACAAAACAGGAGTTTGCAGCACAAGAGTGTCAACCCCTTCGTCATATTG
>SEQ_31
CCAGGTGGTAAGTATGAAGTTTCAGTCCATTTAAAAAAACTGGAGGCCTGTTACACTTCAATGTTGTGATGCGAAAATCC
TGGCAAAATGCATAGCACATAGAATAAAAAAGTTTTTACCAGATATTGTTTATCCTGATCAGACAGGTTATTTACATGGA
GATAATATACGACAATTACTTGAAACAATTGAACGTTATGAAACATCTAAGATACCAGGTCTGGTTTTCAAAACTGATTT
TTAAAAGGTGTTTGATAAAGTACGACTAGAATTTATATATAAATGCCTGGATTACTTTAATTTTGGTGAAT
>SEQ_32
GGGTCCAAGATTAGCATTATTAAAAACGTGCATTTTCCAAAAATGTTTATGGATAAACAGGTACAAAAAGTTTACATTTT
TCCTCTTGTAAACAAGTATCTAGAGGAAACACCAATGAATGGTAAAGTAGATGAAAATTCTTTAAATGTTCACTGGCTAC
TATACGGTTCAAGCAAACCAGAAAAAAATCCTTATATAGTAACAGGATGTTTTGACCACAATTGTAATAACATTAATTTT
AGAGAAGCTTTTGATTCTCATAGAGTTAGTTTCCCCACATCAGTTAAAACGTTTGAAGATAAGATTCCACAAATTTTATC
CATTTTTCTAGGTGACAGAAGAGAATATTACCACACAGCC
>SEQ_33
GCCGTGTATTGCTGTATGAGATCTGATTGGCGATAGCGCGCAACCTTGCCTTGTCCCTCTATAAAGGTTAAATCGGGGCG
ACAATGATTGGTTAGTGAGTATTCTAGCACAGGGGTTGCTATATAAAAGCTGGATCCATTTTATGAACTCATCTCCAATA
TTACATTTCTGTAGGACCTTGAGTAGATAGGACTACTCAACCTTTTCGGCGTCAAGCGATATAACGGCAAGGTCCAAGTT
GGGTAACCTCTGAGAATACATAATGTTGAAGAGGCGCC
>SEQ_34
ATGGCGAGGGCAAACAGTAAGGGACTTAAAGGGCAACCCTGGCGTGTCGATCGTTGCAAATTGGAAGTGGTCTGATTGAC
TGTTATTAGTCCTGACAGAGGCTGGAGGGGATGAGTACAGAAGTCTTATCCAAGTCATGAATTTTGAGCCGAAGCCAAAT
TTATTTAGAGTGTAAAAAAGGTATTTCCATTCCACCCGGTCAAACGCTTTCTCCGCATCCAGGGATATAATGGCTTCAGA
GGTATTGGCGACAGAAGGATTATATATAATATTAAATCATTGTTGAAGATTGAAGAATGAGTGTCTATTTTTAATAAATC
CAGAG
>SEQ_35
CAGATGTATGATGGGAAGCTTTGCAGCAAGAGAAGGAATTCACCAAAAAGCATATGCCTTGCTTACAGATACACTTGGCA
TCCCCGAATCCATTTATAGTACATTTTTAGAATATACTGAAATGGCAGATAAAATGGATTTTATGGTAAATGCAAAAACA
GATACATTGGAAAATATTGCACTTTCTATTGTAAGAGCAGTATTTAATGAAGGTGTAAGTTTGTTTGCATCATTTGTAAT
GTTGTTAAATTTCCAAAGATTCGGTAAGATGATTGGAATGGGAAAGGTTGTTGAATAA
>SEQ_36
GGGGGGATTTGTGAGGTTTGGGTGTGTGGTGGTGGTGCTGTCTGCCGTTGTATTCCGCACCCATGTTTAATTCTGGATTA
AAACAATCAATCTCTAAATTATGTCCTGTAATTGGAGATTTAAGAAAATCTGGTCTTATAGAATAAAATGGTTTCCCAAA
AAGATCTTGCATTGCTTTACATGTATAAGACTCTCCCTTGGAGACTGGATTTGCAACACTATAATTTTCTTTGGTTACCG
AGTTTGAATCTTGTAATTTCTCATTACCAGCAGCCAACA
>SEQ_37
GATCTGTTCTGATAGTAAGTTTATAACATCTTGTAGAGTTTTTCTTCTCATTGCTCGTGCTATGTGTTCGTCATTTTTCT
CTGCAACTGATTGACCGTCGATCACAAAAATTGGGGTAATGTTTAATCCCCATAATTTAATTAAAAATTCCATAAACATT
TTAGACGGTTCTCTTGCAGATAGTTTCATATAAAATAGATACATTGTTGCGTCTATAGCTACAGTCTTTCCTGTAAAATC
GGACAAATTTAAAACAGTCCAATTGCAATTAATATGTTTTAAAAATTGTGAGAATCCTTTAATCCCCATAG
>SEQ_38
TGCATGGCAGAAGGATTAATAGGCATCGATTAATTTTTTTGTAGATTAACCTTATACCCGGATATTTTACCAAATGTCTT
TAGTAGAACCATCCACATAGAGTGAAACTATATGCTCTATGCCCCCTCTTTGAATACCTTTGATAGTGATGTTATTACGT
ATTGCTATGGCTAAAGGCTGAATTGCGATTGCAAACAGCTGAGGGGATAGAAGACATCCCTGTCTTGGTCCACGTTGGAA
ACTAGGAAGGTCATTATTTGTGCGCACTGCAGCCGTAGGGGAAGAGT
>SEQ_39
TCTTGATACCCATGAAAAACTATGTTCTTTATCCTTATCCAAGGCGTGTAATTTTATAGATTTTTTGACTCAACTGAGCC
CGTGTGTATATATTTTAGTCGGAAATCATGATTACATAAACAATAGCCAATTATGCACAGATAAACATTGGCTAAATGTA
CTCAAGAAATGGGGGAGAGTCATAGTTGTCGATAAACCTAAAAAGAGTTATATAAAGAACAAAGGAATATTATTTGTTCC
ATATGTTCCTCCTGGTAGTTTTAACACAATATTGGAACCTGT
>SEQ_40
TGGACAAATTTACTTCAATCAGGAATCAGAGAAAACAGTTTATTCAAAAGAGTATAGAAGAATCTATTAAAGATGCAGAA
GAATTGTGTGAAATGATTGATCCGAAACGTGCAGATGATAGAACAGATTGGCTCACTATGGGATTCTGTCTGCACAATAT
TTCAGGAGACGT
>SEQ_41
TGTAGCTTCAAAACAGAATTGTTTAGAAAATCGCTTGGATTATGCATACAATCGTCAAAAATTACAAGAATCCATGAATT
TGGTAAATGTTCTTTTGCATAAATTTGTCTCTGAAATATCTTTTCCAATACTTGGGGATCAAATGTATTGTAAATGTAAC
ATGATGGAAACATATCCTTGTAGAATCCATTTACTTCTTCTGAACCAGAGAAAACAACTGCTACAGGGATTAAAAATCTT
TTACTGTAAACAATCTGCTTAATGAGAGT
>SEQ_42
TAATCCCTTGATATTATTGTTGGATCTGATTTTAATAGCTAACATTTCGATGGCCATAATAAATAGATATGCCGATAGTG
GACAACCTTGTTTAACTCCTCTTGACAGTTTAAAACTTTCTGAGAAGTAGCCATTATTTACTATTTTACACATAGGGTTA
CTATACATAACTTTAACCCATTTTATAAGAGATTTGCCCAAATTGATATATTCCAGGCATTTATATATAAACTC
>SEQ_43
GGACTGAGTGGGAATATCTATTTACAGTACCTAGAAAGATTTGGGTTTGGCCTCTCATTCCTTTCCTCAAATAAGATTTT
GTACTCGTCCACAGCGGCTTCTGTTCGCATCAACAATGTTACCTACATCTACTTCCCTCTCCACAGGGGGGCCAGGCAGG
GTTGCTGTTTATCCCCTTTCCTATTTGATATGGCTATTGAGCCTCTTGCTATCGCCCTGCGGGAGCAGGAGAGGATTGAG
GGAATATTAAGGGGCAACATAAC
>SEQ_44
TTCACCCACGCTCTTCTCCTTGTACCTCCAACCATTAGCACAGGCAATAAGATAGGACCCAACTTTAGAGGGAATAACAA
TAAGAGGCAGGGAACATAAGATATGCATGTATGCTGATGACGTTCTGTTATTCCTTAAAAACCCAGGCACAAGTGTACCC
AGATTGATGGATGTTTTACAAACATTTGGAACATATTCAGGGTACAGTATGTGCTTAACATACACAAGACCCAAGCCCTA
GTATATAATTATACCCCACGG
>SEQ_45
CTGGACATGTCACAACCAAATTTAAAATCATCAGGAATCTGAGCTGCTTTGAACCAATATACACATTCTTCCCATGGTTT
AGAATTACAGCTTGCATTATCTATATATAAACAATTGTATGGTTTACTAGTTACTTTATTGAGTAGATTAATAAATTCTT
GTTTGGAAGGAATTATCCCACCAAAATTTTTATACAACCTATCCAGCGTTGTCTGATTTTGCTCGCGGAATAAAAATATT
CCATCCAAAAGAGTCCGCA
>SEQ_46
GTTCCATGTAGCAATATCAGAATTGGATAAAAAGAGGATACTCAATCTTTTTCCATTCCCTAAACACAGTGCTAAGATGA
GTGTATGATAATCTTGCTATGTTGTTGTTTATAACCATATCCTGAATAAATTGTTTGTAAATATTTGTGTCGTCTTTGTA
GTTGTCTGTTGCGCTCATTACTTCCAAAGGAGGTTGTTGTTCGTCTAGAAATCTGTTTTGTCTCCAAATCTCTACCAAAT
ACCACGCCAGATCGGA
>SEQ_47
CTCTTGACTTTGTAGCTATATCCAAGTTTGTATTATTTACAATAGTTTTGAAATGGTTTCTGCACATTCTACATGGAACC
ATTAACGGCAAACCCTTTAGAAAAGATTTCATCAATTCACTCTCTTCTTGACTGGGTGATATTGGGAAATTGGCTGCACC
ATTATGAAGAGTAAACCACATGGGAGGACCAAACGATTCAGGACTTCGCAGAGGATGTGATTGTTCCCGAAATATAATTG
TTTGTTTCAGGGCGCG
>SEQ_48
GTGGGTTTGGCCCGTCATTCCTTTCCTGGATTACAATGTTGTACTCGTCCCCAGTGGCTTCTGTTCACACCAACAATGCT
ACCTCAGCTACTTCCCTCTCCACAGGGGGGCCAGGCAGGGTCACTGTTTTTCCCCTTTCCTATTTGATATGGCTATTGAG
CCTCTTGCTATTGCCCTGCAGGCAGAGAAGAGGATTAAGGGAATATTAAGGGGCAACATAACTCACAAGGTGTCCTTAAA
TGCAGACCACACGG
>SEQ_49
AAGTACTGGAAGCAATAGAACACTATGAAAAATCTGGGAACCAGACCTGGTATTCATAGCTGACTTTGAAAAGGCTTTTG
ATAAAGTATGACTGGAATTTATATATAAATGCCTGGACTATTTTAATTTTGGAGAATCTCTTATACAAGGTGTTAAAGTT
ATGTATAGTAAACCTAGGTTAACCTAAAGTTTTAAATTGTCAAGAGGAGTAAAACAAGGTTGTCCACTATCAGCATATCT
ATTTAATATGGCC
>SEQ_50
GCTCATGGAAAAAATGTCTACATGGATTGGTTTAGTTGAGATGGCAAACATTTGTAATGTACAACCAATGACTCTATATC
TCCAAGGACAGCAAATAAAAATTTATAGCCAAGTTTACAAATACTGTCACCACAATAATATCATAGTGAATACTATACAA
CACAAAAGCCTCCAAACAAATATTTCTCAAAGTACATTTTAAAACTAAATATTTAATGCACACTTTTATCAGAGAAAATG
GTATAGAAA
>SEQ_51
GTTATAATGTGTGCTTTTGTTATTTTGTGATATCTTTCTGGTCCAACCTTTGTAGAATCTATTAACTTGTAACAAGCAAA
CTTTTTATCCAATGCTGAGATTACATCGTCTGGAACTGAAGCATTTTGTCTACCTTGATATTGTTTCATACAATCTTTAA
AGTGAGTTGTACGTGAATAAACAAATCTCGAAACAATGTTTACTCTTGAAAAGTCTCGAGTGGTTAATTTTGACTTGCT
>SEQ_52
ATGCAAAATGGACAATATCCAAAAGCGTACTTTATGTGGATAAAATTATTAAATCGAGTCATCACGATGTAGCAAATTTA
ATGTATTCAGAATACAGTTCTGAATTTGTATGCGCTTCTGTTGCTGATAAAACTTGGTATCAGTTTATTAATCATTCTTG
GAAACTGATAAAAAAAGGAACTACTTTGAGACAGAGAATCTCTTCTGAAAACGGTATACTGATGCAACTTTTACATCTC
>SEQ_53
GTGGATTTTGAAAAGCATTTGATAAAGTACGACTGGATTTTATAATTGCCTGGATTTTTTTTCAATTTCGGTAATTCTCT
TTTACCCATTCTCTAAAATGGGTAAAAAAGAATTTATAGCAACCCCAGGTGTAAATTAGGAAATAACGGCTACTTCTCAG
AGATTTTTGAATTGTCAAAAGGAGTTAAACAGGGGTGTCCACTGTCACCATATATATTCGTTATGGCCATCGAAATGCT
>SEQ_54
GATCTAGAGATGGCAAGATTGGGAGATGGAACAAGATGGGCAGTTATGGAAGAACCAAATTCAGATGAAACCATAAACAC
TGGAATCTTTAAAAATTTAACAGGAAACGATTCCTTTTTTGCAAGAGATTTATATTGTGCAGGTAAATCCACAAGAGAAA
TTAAACCATTCTTTAAACTCCACTTTATCTGCAACAAACTTCCAAATTTATCCAATTCTGATATTGCTACATGGAAC
>SEQ_55
TTCCGTAGGCTTGTGTTGATGTAATAATACTTCCAATCACCTTTTTCATCCTATTAGCTAAAACTTTAGTCAGTATTTTA
TAATCTGAATTTAGCAGACTAATAGGCCTATAATTTTCTAACTTTAACCTACTGCCTCTATTTTTAAATAAGATGGTTAA
CATACAAATTGACATAGACTCAGGGATTTCCTTATTCTCTTCCATATACTGAAAAACCTTCAATAAAATGGGTGCCA
>SEQ_56
TTGCGTGGATAAAGATTCTTAATTTCTCTTCCATGGCTTCGGTACAGACTAACAACTTGTCCTCTGACTATTTTCCCCTG
CACCTTGGATCCAGACAGGGTTGTCCACTCTCCCCCTTGTTGTTTGCTTTGGCAATCGAGCCCCTTTCCGTCGCACTGTG
CTCAAATGATGCTATTCAAGGTATACTCAGGACAAGCTTAGAGCAGAAATACCTTCTTTTGTTTATCTCCAACCC
>SEQ_57
TTACCGAATACCACGCCAGAGCGGGAAGAAGATTGTTTAATTTATCCTCAATCTGCAAATCTGCAGGAAACAATTTTAGT
CTCTGACGCTCAGACAGTTGCTCTGGGTAGTCTTTTGTTGTGAAAGTAGATTCAAATGGAATCACTCTAATTCTGTTCCA
TGTAGCAATATCAGAATTGGATAAATTTGGAAGTTTGTTG
>SEQ_58
GTGGTAAGTGCTTTTGTAAATGGATAAAGATACTATATACAAATCCCACTGCAGAGATCCTTACTACTAATACGGTATCT
AAACCTTTTGACATCTGCAGGGGTTCTAGGCAGGGCTGCACTCTTTCTCCTCTCCTGTTTAGCCATTGAGCCTCTAGGCA
TAGCTGTTAGGTCCCAGCCCAATATTTCAGGTATCAGAAGAGATC
>SEQ_59
AAACTGAGAGGAGAGTATTTTGACTCTATTAAACATTTGGAACCTATCCTACTCGAGCGGTTCAAAAAATTACTTGAGCT
ATACGATGAAATTAAACCAGAAACAAACAGGAAAAATTTTATGAATATTCAGTATATATTATTTCAGCTATTAAAAAGTC
TAGACCATCCTTGTTCTTTAGAAGATTTCACATTCCTCAAAACCTC
>SEQ_60
TCAGATACGGACACGAACACAAACTGTCTTTATATGCAGATGATTTATTATTATACACATCCAACCTTTCTGTCTCTGTT
CCTGCTGCCCTTGCCACTTTCGCATCCTTCGGTCACTTATCAGGGTATAAACTGAATCTCAGTAAAAGCCAATTGATGCC
GCTTAATATGGGCAAAAAAAAATGGGGGAACATGTCACAATC
>SEQ_61
GCGTCTCAAGTAGGAGCAAGAGGTTTTAAGAGGAGTTAAACAGGGTTGTCCACTATCGACATATCTATTTATTATTGTCA
ATGAAATGTTAGCTGTTAAAATCAGATCCAACAATAATATCAAGGGGTTAGAAACCCAGGGCTTAAAAACAAAGGTGTAA
TTGTATGCTGATGAATCATGTTTTCTTTCAATTCCAAAATGTGGATCCCTCCACAGCCTTAT
>SEQ_62
TCGTATTGTGTATCCATAACATTTTAAAATCTGACTCAACAGAATGGCACCACTGCCGTGTACAAATTCAGAATAAATAA
ATATCTTTGGTCTATCTTCTTTAGTCACGGTATCTACAACTTTTTTATATTTTGCCGAGTATTTGCCTAAATTTTCCAAG
ACTTGTCTTTCTAAATCGGGAGTTATACTGTAATTAGTTTTAATTTTACCCGTT
>SEQ_63
AAAGTCCATGTTAAACCCAGCCGTGATTGCCAGATTAACACAAATTGTTTTTCCATTCTATCTTTTTACCCTCGATTGCC
TTCGTCTCCGTCAAAGTCCATGTTAAACCCAGCCGTGATTGCCAGATTAACACAAATGGTTTTTCCATTCCATCTTTTTA
CCCTCATAC
>SEQ_64
AAGAAGAAGTGAGGAAATTATATCGTGGTACAATCCAAAGTATTATTTTTTAGAAAACCCCGCAACTGGGAAAGCAAAAT
TATATCAATACAGATATTCTAAAATGGGATTATAAAAAAGAATTTCCAAAGGGTTATTTTGATATCATATGGGCTTCTTT
TCCTTGTGAAACATTTAGTATGACACGGCAGAGTAATTTAGGTAGAAAGAAC
>SEQ_65
ACTGCTTGAATGGTCATATCTTTGGTTGGTTTATGAACATGTGGGACTTGGCTCCAATTTCATTAATATAATCAGAATAC
TGTACGCCAATCCCTCAGCCAGAGTAATATCAGGTAATACCTGATCTGTTCTGTTCAGAATAACTAGAAGTATCAGGCAA
AGTGATCCTATCAAACCTCTGCTGTTTTTATTATCTATGAAGCCCCCGGCCC
>SEQ_66
GACCAAACAGGGTTTCTTAAGGGTCGTCAGGCAGCCAGTAACATGCACTGCCTGTTTCATGTGGTTGCTGAGGCTTCCAT
TCTGGATAACCCATGTGCTGTGTTATCATTAGATGCAGAGAAAGCCTTTGAGTGGGAATATTTATGGCATGTTCTTGAAC
ATTTTGGTTTTGGGGCTAGATTCATACCAG
>SEQ_67
GGCCTCTTTGCAGTATGTTTAATTATGCCATAGTGACAGAAAATCTCTCAGACACACTTGAACAAGCACTGATCACAGTT
TTATTCAAACCTGGGAAAGATCCTCTGCTTTGTGGGTCGTATAGACCAATATCTTTATTGAACACTTCATATAGGATTCT
TGCGAAACTCATAGCTCTTAGATTAGATAAGGTTCTTCCAGACTTGGT
>SEQ_68
TTGCTCTTATATAATACAATCCTTTGCAACTAGATTCCCAAGCAAATTTATGAAGAAGATGCATAGTTTTTTTGTCTGTG
TTTTTATCAAGAAATAAACTCAACGATTGTCCTTGACAAATAAATTTTTGTCTATCGCTAGCTTGTCTAATCAACTCAAA
CTGATTAATCTCGTATGCTG
>SEQ_69
AATCTTTTTGCTAACATCTGTGGGTCTACCGGAATGGGAATGTCATCTTCTATGGTTGTCGTCGGGTCAAACCCGTAATC
ACCATAAAGCCACTGAATTATATTTTTCCTACCGTCTCTCACGGTACCGTCGTAATGAACCGTGAGATCCTCTGCTATCT
TTACCATTTTTCTCTCCATGTAACCCGTAGAACCCGTCCTATG
>SEQ_70
GCCCCTAGAATCTAAATATTTATAATTAAACTCTCTTCTCTTTATGGAATCGTCTGGTACGCACATTATTTCCGTTTTGG
ATTTCTTGACAACATCAGTAGTTATTGTCTTGTAGCTTGTTGAGCTAAACAACCCTCTCTCTATAGCAGCTTTATTCAAC
AACACGGAATCTTCTTGATTAAAACCTCCCATTGTGCATAT
>SEQ_71
CTGCATGAGAGGACCTTAGTGAGAATTTTATAATCACAGCACAAAAGGCTTAAAGGGCAGTATGAGCCACAGTCTAGGGG
ATTCTTGTCCTTCTTAAGCAAAACCAAAATAGTTGCCTGGGTAAGTGTCTGGGGCAGTTTCTGACGAGAAAGGATTTCAT
TGTACATTGAGCAGAGGATAGGGAATAGATCGGAAGAGCA
>SEQ_72
TAAATGGCGTGAGAGGACCTTAGTGAGAATTTTATAATTGCAGCACAAAAGGTTTATAGGGCGGTATGAGCCAAAGTTTA
GGGGATTCTTGTCCTTTATAAGCAAAACTGAAATAGTCGCCTGAGTAAATGTCTTCGGCAGTTTCTAACTTGGAAGTATT
TAATTGTACATTGAGCTGAGGATAGGGAAT
>SEQ_73
GATGTGTGACAGCCATTGCTCCTGGCATATAAGGAAGATAACCAGACCGCACTCCCATTGCTCCGTACATGGAGTTGGCA
GATACTTTATAAGCCAACTGTTTTTTATCCAATATAATTTTTAGAATCTCATCACTTTCTATTTTGAGTTGGGATTTCAC
AACCTTTCTGCTTGTTAGATCGGAAGA
>SEQ_74
ACACGTATAATCAGCAGTCTAAAATCAGCTCCCACTAAAAATAATATTATGGTAGAATGCGCAGAAGTATTTTACAACAA
AGATTTTTTCAAGCTTTTAAACAATGACCCTTACCTGTTTGCGTTTAAAAACGGTATATATGACTTTGCTCAAAACGAAT
TTAGACCCGGCAGATCGGAAGAG
>SEQ_75
GATTGTGCATTAGATTTTTAGTCCACCTGATTCTGCCGTCGGCTCCATGAGGGTTTGTATCCAAAAGAGTAACCTCTGGA
ATAGTAACCCTAAGCCAACAATTGAGAAGATAATCGGTAGACCTGGAAACCAACACGGAAAAATTATTCCCAAAAGATGG
TTGTCCAGACTGGAT
>SEQ_76
CTGCACTTGATTTGCTAGCTTATATACCTTTTCAGTCAACTCTTTTGTCTTAACAAATGGATAATGAGATAAAAACATTT
TAAACAAAAGAGTCATTCCTTTCACATGTAGTGATTCATCTCTTATACTCCATTCAACAACCTTTCCCATTCCAATCATC
TTACCGG
>SEQ_77
GGTTCTACTCAATTGCAAATGTTTAGAAAGTCAAACTAGGGAAAAACACATTATTTACAACACCCCATGGTTTACCGGTA
TACTGTTCCAATACCGTCAACAAAACATTTGGTTCAATGGTGTCATACGCAGGATCAGTGTTTATATGCTCAGTTAAAAT
TTTAATAAAGTCCAAAGAATCTTCTTTGGACAAAATAAACGTATTAAATTTATTAAATAGTTTTTCTCTTTCATACTCAA
AGCTGTCAATTTTATAGGATGTAAATGGAAATATACAGTTTAAAACTCGGGTAATAAATCCAGTTGCACATGTGTCTACA
TTTTCTTCCAATTCAGAAATCAGTAAATCCAGTGCATTATTGTGTTTGAGTATCTGATATACTATGTTTAAAATTTTCCT
AATAGAAATGTCTTGGTACATTATATTCTGAAACCTATCTACCAAATGTTTTGGTATTTTGTGTTTTTTCTTTGTCAGTG
GTTTATAGTCTTGCAATAAATTTATAGCAATGTTCTTATAATTTTTCTGAAAAACATGCGCAGTCTCTTGATTGTATATA
CTGGTCTCTACAAGTTTGAGACCAACTTTGTCACACAAAATTTCAAGTAAATTAGTTTTTTTTTCTGCTCTGAACCTGCA
CGCTAATCCAATGATTACAGGAATAGAATCATCTCTCATGAGAGGTTCATAAAACATTGTGTGTAATATCTCAATCTTGG
TTGCATCATCAAATAAATCTATATTCATAAATGCTTTAACCAAATTACTAAATTTATCGTACATTTAAATTTATTATTAG
TTAACAAACAATATTTAAATCATTTTGATGTACATTAAAGTTTAAATTTTAAATCTGTAAATCCCGTTCCCATTTTTATT
CTGTTACCTACCATTATAGAAGCAGAGACTCCGCAGTTTGTCTCAACTTCTGTTTTGATTGCGGCAGCCGTAAGGATATC
CATACTCTCTTCGAATGTGGCTTTGCTCAGAGGACCAATCGTTGACTGTCTCATTGTATATCTGTCAACAGCCATTGGTT
TACCTCTAAAAGTCATCAAATCAGTCATGAGACTTAGGTGACATTTATTTGTGGTACAGTGAGTAGTTAGTTCTGAGAGA
ATTTGTTCTCTGACGGCACCGATTCCCAGAGTTTCGTAGACACCCCATAAATTATTTGTGTAAAATCTTTTGGGGTCAAT
GAAACTGAGAGAAATGAGTTGAGGGATATTATTACCCTCGACGTAAACATACCACTCTTCTGTCTCTGAGTCATACTCAA
TGTTGTAATCTGTTATATTTTTAATACCTGTGACTCTGGTAGCATCCCAGTTTGGAAAACTTTCAAACAACACAGTCTGT
CTGTCGATTTCTTCTCCGTCTGTAGCCTCTGCTACTTTTGATGTAAATATTCTAAGTTTGTACAATTTATCCAGATCCAG
TTTTATTTTAATTTCATCGTCTTGTTCTTCCCGTGATTTTGTTAAATCACCCACAGTTGTGTACACCACATCCTTCATTA
AATATCTAATTTTGTTTGGCTCTAGTTTTTCTTTAAAATATAATTTAGAAAATGTGTTTTTAAGGAGCTTGGACATGTTT
AATATTTCTGTTATTCTTCCTTCTTCATTTCTAATCTTTCCAGTTGTGTGAAATGTATTTAACATTTGTTGAGTCTGTTG
TTCTCCTATAGATTGAGCTGCAATGATACCAACAGACTCTCCGGGAGAAATAATCTGAGAGTAATATTTCTCCAAGAATC
TTGTTTTATACTCTTGATAAAATCTTTTTGATAGCTTACATACGCTTAATTTTTCCTCAAGTTTATTTTTTAACTTTGTT
GTAAATTTTTCTTTTATAAATACAGGAGTGTAATCTGTACCTATGAAAATACTGTCTAGTAAATCTTGTATAAATTCACG
AGACATTGGTTTAACTGCGTGATAATCTAATCTTTTTGCTAACATCTGTGGGTCTACCGGAATGGGAATGTCATCTTCTA
TGGTTGTCGTCGGGTCAAACCCGTAATCACCATAAAGCCACTGAATTATATTTTTCCTACCGTCTCTCACGGTACCGTCG
TAATGAACCGTGAGATCCTCTGCTATCTTTACCATTTTTCTCTCCATGTAACCCGTAGAACCCGTCCTATGAGAAGTATC
AATCATTCCCTCTCTTCCTGCTTTTGTGTGGAAAAAGAGTTCCATTGGATTTAATCCTTTAATGAAACTAGATTGCACAA
AACCTTGTGCTTCATATCTTTTGGTTCCAAAGATTACACGAGGATAGTATGGTAAAGTTCTAAATTTATTATCAATATCT
TTCTTTATTCTAGCCCCTGTTATATTTTGCTGCCCCAATAATCCCATAATCTGGGATAAGTTAAAATAATCCCCTTTAGA
CCCAGATTCAACCATAGCCGCAAGTCTATTGTTGGGAGACAGGTGATCTTTGGCAATTTTATTTCCGATATCCTTGGCAT
TATTTAAAGCAGTGCTAATTTTTTGTTCTCTAATCTGAGCGTTTGTAATTTTGTAAGCTTGATTTGCTTCTTTAATGTAT
TTAGACGTTGCAAGAGCAATCTGAGTTTTTGTGTTTTTATCAATGAGGCAATCTTTCATTGAAACAGAATGAGGATAAAA
TGTAAGAAATGTTGTTACTAATCGTTGTACATTGGTAACAAATGTGTTTGCGAAATCGCTACCATATTCCAAACATAAAA
TTCTAATTAAACTATTGCTCCCAGATTTTAAATGACTCTTTGTGATGTAACCATCCAATAGTTTACCATGTCGTATACAA
ATTTCCTTTTGATTATAATGAAAATCCGGAGGAAATAAAAAATTCCACAATTGTCTACTTGTAAAAGATTCCGCTCTATT
GATGTTATAATTGTGAGAAATGGAAAAGAGACAGTCGTAAAACTCTTGTCTCAACATTACAATATTATTTTTAGTCATGA
GATATGCTCCCAATAATGAATCTTGCACAATAACAATGGACGCTTTATTGGATTGACTAGAAAGAATGTGATTCTTTGCA
TTCATAAGATGTTTAACTTCTGCAATTGCTTCTAGGGATTGCGGTAAATTTAGATTGCCTTCGTCTCCGTCAAAGTCCAT
GTTAAACCCAGCCGTGATTGCCAGATTAACACAAATGGTTTTTCCATTCCATCTTTTTACCCTCATACCCATCATAGAAT
TTTTATGCAGAGTGGGTTGTCTGTTGAGAACAATGGCATCTCCATCGATAAGATATCTATGTACTACATCTCCAATTTCT
AAATTAATTGGATTGACTATGTGATTATATACAAAGTCTGTATAGTCTCTGGTAACAATAGCGCCCTCTCTTACATTAAT
GTTACAATCGTAAACTTTTTCTCCGTCTACATAATCTCCGTGTTGAAGTATAGTACTCCCAAGTTTAACAAATCTATCCA
CTGAAATCTTTACACCCGATTTACGTACTATAAACGGAACCTTTTTATCAACAATGATTTTGTATAACCTCTCAAAATTA
AACGACGTAACCATCTCGGGAACTGTGAGATTATCTGCAATTTCGTTTGGGACAGCAACTTGGTCCAACTCTAAAAAGGG
ATGTGGTCCCACAACACTCCTAGCTGTGTAATCTGACCTCTTTCCCATGATATTTTGTCTAATCAACCCCGTTTTTTTAG
AAATTCTTTCCCTAATTCCCACCATTACTTTATTATTTGTTGAATGTATATCTTTTCCCTTGGAATTGTTGCAATAATAA
AGTATTTTTAATTGCAACTGATTTATAGCTGCTTCTTTTTGTTCTACGGAAGCTTGCTTGACTTTCCACACAAACTTAAT
AATCTGAGATAACGATATTGACAAATCATCGTCATAAAATGCTTCTCCCACAGACACTTTTGGTCTACAGCAAATTGGTA
AAACAGGAAATACCGTGAGAATTAAATTTCTCGGATGTGTCCGTAAATGATTTATTCCTAGCCTGGACAAATCTTGGTTT
GATATTTTATCAAACAGTGTTGCAATATCTAATACAGAAAGCTTTCTAATAATCTTTTCTTTTTTGGTTTTTTGTTGAAT
AAAAACTTCTTTATCACCAAATACAAGCTTGTAGTCAAATGTCTTTTCAAAACAAAATCCACAGTCTGATTGTTTACTGA
GTAAAGCAACTCCAACATCAAACTTGGTGTTGATATTGGCAAGAATTCTTGCACAGTGAAAACAAAAACACCTAAGAAAT
TTTACAGTTTCTTTCCATAACACAATAACCTGACACTCTAAAGCTATATGTCCAAAATGTCCTGGACACAACCAAATATC
CTTTTCACATGTATTACAGATTGCTTGTAAATTTGTGCAACCCAAACCGGGGTCATAAACAGTCCCAGGAAGTTCTTTGA
GACTAGGATTGTTTATGAGTGCTACAGACATTTTCTTTATGTCTTCGTCACCCAACAATCCAAATTTTATCGCCC
>SEQ_78
GCTTGCTTTGGAAATGAGATATTGCAGATTCTACATTATTAAAGGGAAACAGTTTATATCTTTCTTTAACCAGACCAACA
ATAGGAGTTTTAAATTTAGAAACTAACTGATTGATTACAAAAGATCCTGCTTCAAGTCCAGCTTTACCAATATCCTCATA
ATGAGATGTTTTAATTTGTTCAAGTACACTTTGTGTTACATCAACATTTTGTGTTTTAAACTTTTTTGCTTGTTTGTCTA
AATATTTTAGAAATTTAGATAGCTGTTTGTCTAGATCTTTTTCAACACTCTGTGGAAAACACCTAACTAGATTATACATT
TCACATGTAAAAAATTTATAATGATGTTTCTTGGCAAAAGAATGATTCTTTAACCATCTTGTAATCTTATCGTCTATAGG
TATAAAATTTGGAGTTGTTTTAATAAAGGTGTTGAGAAATGTGTCAAATAAAGGTGTTATTTCTTCTACATATGATATTG
TTTCCAAGAAAGAAACAACATCTCCAAATTTATTCTCCTCTATACCCGTAATGTAACCAGATTCAGTAACGCTCAAATCA
GCTTTGAATGGAATATTTTCCATATAACCCAAACCAAAATCTATAATATATGGTTTTAACCCATGAGATGGGAACAAATA
CTCTGTTCCGTTAACATGCCATGCATTTACACCATTTTCTGTTTTTACAAGCATTATATTATCCCCGTGAATATCACCAT
GTGTAACTTTTTCTGTGTGAATCTCTCCTATCGCGCCCAAAATATTTAACAAGAGGTCAAATATTTCTTGTTTTGACATT
GGGTTTTCCATTATAACGTTTAACAGAGTCCCATTTATTTTAGTCATTACAAAACTAGAATCTTGTTCATCGAATGTGAA
ATCTTTAAGAATTGGTACGATATCCAAGTGTTGTAATTTTTCTAAAATGGTATATTCCAATTCTATAGAAAAATCTACAT
AATTTTTGGGTGAATATTTTGTAACTGTGTCAAGTGTATCTGATAAAATAACATAGTTTGTCATGTCAGACATTTTATAA
TCTCAATAGAAAACATGTGTATTTTCAAGAGTCAATCTAAGTAATATTTAACCTAATACCAACACCTTGAAGTTCTTGAA
AGAGGAGTTTTGTAGTGTATGGAATGTTTACAATTTTGGTATTTGTGTTTCCACAGTTTTGACAATATTTGACGCTAACT
TCCATTAGTCCAAATTCACAATCTGTACATATCGCAACTTTATACTTGTCACTCTTGTCAAACATGGCTTCTCGAAGTAC
CATACTAGCACCATGTGAAATGTTACAATCCCTTTCCATCTCCCCTGTTTTTAATCCACCGTACCGTCTTCTACCCGCAA
CAGGTTGCCGCGTCAAGAGTTCCAGAGGTCCCGTCACTCTAGAATATAATTTTTCAGAAACGAGATGCTTGAGTCTTTGA
TAAGGACAAGGCGCCATAAATATTTTTGTGGGATATTTTTTCCCCGTGTAACCGCTGTACATGACCGAATCAAAAGAGTC
TACGCCCATTTTTCCAAGAAATTTAGTCAGACGATCTTCTATTGGTATTTCGTTAAACATGGAAGCGTCTTGAAAAGGTT
CATAGTCTAGAGGATTCTCTAACTTTGTGCATGTAAATAACTCACAACACATTTGGAAAAGATAGTTTATAGTCATTCTA
GAGGGAAATGCGTGAGGATTAATAATTAGGTCGGGCACTATACCATCTTTATCAAACGGCATATCTTCTTGAGGAATAAT
CATTCCACATATTCCTTTCTGCGCTGTAAACGACGCAAATTTATCACCAATTTCTGGAATCTTGTGCAATCTTATTCTTA
TATGTATAATTATATTTTCAGAGGTGGGATCCTGCACCACTTTTATTTGGTCTAAAATACCTTGTTCATAAGACTTGAGG
ACAATACTTTTACACTCAAAATTTCCATCTTCTTTTATTGCTTTTTTACCCACTATAACAACACCTTTCTTGAGAAAATT
ACCCCTTGCTTTGTCTAAACAAATTATACCCCTAGAATCTAAATATTTATAATTAAACTCTCTTCTCTTTATGGAATCGT
CTGGTACGCACATTATTTCCGTTTTGGATTTCTTGACAACATCAGTAGTTATTGTCTTGTAGCTTGTTGAGCTAAACAAC
CCTCTCTCTATAGCAGCTTTATTCAACAACACGGAATCTTCTTGATTAAAACCTCCCATTGTGCATATTGCAACTATCGG
AGTAGCTCCTGTAGGAAACTCTTGAGCTAAAAGAGGACCAGACAAACATGTTTTTGTTAAATGTCGTTGAGGATAATCCA
ACACGTGTAATGTTGTGTCGTGCCTATCTGCTATCGATATACATGGTAAACCCATTGCTTGTTTACCCATACTTGCTTGA
TAAATTATCCTAGGGCTTTGTGTGTGATTTGCAAACGGAATAAGTCCAGCCATCACATCAGTCATTGTAGCAGGAAGATG
TATTTCGGCAAGACTAGATTTTGCACTCTTGTCTTTTAAACTCTGCGACACCTCAAGCGTGTTTATTTCCTCTGACGCTC
TAAACACAACCTGATTTGTCTCTATCGCACTATCCCACTTTACCTCATTGTGAATAGATTTGTTGAGATTGTAAAATGGT
CGTAAAAGCCTACCTTCGTCTGTAAATATTTCTATACACCTCTCTTTGACATTCCATACCAAACTAGTTTTTTGTGATAT
TTCACCAGACTCTCTTTTGTCACAAAGTATAGTGTGAAACTGTTTACCATGTCGTTTGGAAACTGCACCGACAACAACTC
CGTTAATAAGTATGGGGTCGGTAAATGTCTTTTTTGGTATGTCAGAAATGCGAGTGAAATCTGGTAGAGATTTCACTATA
TTGTAAATCAAAAGAGGATCTTGTTTGACTGAAATCTCTACAGATATTGCTAGATTCAAGACTAGTCCAACTCTTTCTCC
TTCGGGTGTTTCAAACGGACAAAACATTCCCATGTGACTTCCGTGAAGTTGTCTAACTCCATAATTTTTACCTTTGGTTC
CTATATTATGCATAACTTTTCTCAAATGAGCCAACCTAGCGGGATGGTTGTTTGCGGTCATGACTTGAGACATACCCATT
CTTGTAAAAGATTGGCCAAATTTTTTCTTGACAACCCAATTACCTGTGAGAAAACATGTGAGTATTTCGTTTGTGATTGC
TTGTTTACCAGAAATCATTTGAGTCAAATCAATGTTGGGTGATTTAATGGAATAAGAAATACTTTTGACAAAAGCTTTGT
ATAATCCGTGAAACAGATATTCCATCAACATCCCAGGAGAGTCTACACGTTTATTACACAACTCTTCTTTTGACGTTTGA
CACAAATTTCCTGCTAAATACATGTCCAACTTTCTTGTAAATAACCCAAACTGAACAAGAGTGTAATTGTATTTGTAAAA
CTCTACATTTAAATGTTGAGTCAAAATGTTTTCAATGTATTCTTCGGTTAAACCAGATTCTTTTGAAACCAATACAAGCG
CTTCTGTCTTATCCATAGATTCGTATTCTCCAAGAGTTTCTTTGTAAAAAACAGTTTGATTGAGAAATGGTATCTCGTTG
GGATGTGTGTCAAACAGTCTAAGTAAAATACCTCCTTTGATAAATATTTTAATGTATGGAATAGAAAACATTATACTATT
TTCAGTACACTTTACCATTGTTAGAATACTTGTGTTGGAATCGCTTGTGTTTCTTATTTCAGCAGAAAATAAAAACTTTG
ACTTTATCAATGGCGTCACGTAAATTTTATTATGCAGACTTCTCATGTATGATATCAAAACACGCTCTTTGCCTTTAATG
ATGAAATATCCACCCGGATCTCCGTATTCTTTGGGTTTAACACATAAATCGCTATATATCATAACGGGAATAGAGCATAA
AGGTATAAAGTTTGGAAATTTATCCAATTTAACCAACAGAGTGGCGCTGTATGATTTACACTCAAGAATGCATTCACTTG
GTGTGTTTACAGGACGCACCCATTTAATGTCTGTAAATTTACAATTTAAATATTGGCTTGTAATCTCAGACCCAACAACA
ATACTTTTTACAGTTTCT
>SEQ_79
TTCACTCTTTCTCCCAATTTAGTTTTCCCATTATCAAGTATAACAATCTCTATCCGAGAACCTTTTGCTACAGGAACTCC
ACGTTTCGCCATCTTTTTAACCAGTTGCATATGTCCAGGAAGCTGAGAACTGTACCAATCTTGCTCGCTTTTGCCTCCTA
GTTGCTTTTCTCTAATGTCATAATCTAATGCCAAAGCTTTTACTTTATAATTTCCTAATCTTCCATTTTCATAGTCGTAA
TCACCATCTGCATCTCCTACACTCTTTGTGAGTACAAAATCATCCGGAGTGAATCCACAACCCAACTGTGAAAGAAAGTC
TACAATGATGTAGACTACATCTCTTGTATTATCTAATCCGTCCATGATACTTTTTAGACACTTTGAATACAAGTCCCGTA
CAATTTTTGCATTATCACGTCTTGCTAAAACAACACCCTTAAAACCAATTTTAGAATGAGTACCAGATTCGTCCCACTCT
GTGTAGACATATTTTTTCTTACCGAGTAACACAAATTTACGATAAATTTTTTCCTCAAACTCCAAAGACATTGTTTGAGG
AAAATGGCTCGATACTTTTTTCGATACATTGATTGCGTGAGTCCAAAGATTATCTGGATCTATATTTGGAAATTGTACAT
AATTGGAATCTGTATCAACATATATTACATTTCCTCCAAATTTCTTTTCTATAATATTTAAAGATTTCTTGATTGCTTCT
CTTCCACAATGTGTGACAGTCATTGCTCCTGGCATATAAGGAAGATAACCAGACCGCACTCCCATTGCTCCGTACATGGA
GTTGGCAGATACTTTATAAGCCAACTGTTTTTTATCCAATATAATTTTTAGAATCTCATCACTTTCTATTTTGAGTTGGG
ATTTCACAACCTTTCTGCTTGTTAGTAGATTTTGGATAATTATAGGAACAACACCCTTTTTCTCTGTAGTTTTTAAGAAT
TTAAATTTATTTTTGGCACAAATTACCATTGTCTTTTGTAATTTTAAATCTACTCTGTGCTTCCTAAGAGGTTTTTGTGT
TGCTACCTTTGCATTAATTTGTTTTTGTACAACATCTCTATCATGTTTGGATTTAAAAGTATCTCGTTTTTTCCTCAAAT
TGACAAGCTCCTTGTCTATTGCAGAAATCTTTTCACTAATTTCGTTATACGCAATAACCTTTGGGTCGTGTTGACATCCA
ATGTGATCTTCCCATTCAAAAATATTACATTTTTCGTCTGGTACATTTTTATTTGCTATTGTAGAATAGCAAATATTTTC
AGTAATGATAATGGATGGATACAGAGATGAGAAATCAAAGGGAACAACATTAGTATACATACCCTTTATCGGTTCCATAA
CATATGCGCCTGAATATTTTAAACCAGCCGGAGTGCTGTATGCGTTTGTATTCACTATGATATTATTGTGGTGACAGTAT
TTGTAAACTTGGCTATAAATTTTTATTTGCTGTCCTTGGAGATATAGAGTCATTGGTTGTACATTACAAATGTTTGCCAT
CTCAACTAAACCAATCCATGTAGACATTTTTTCCATGAGCTTAATACAAAGTCTAGAATCCTTTACGCAATAAAATCCAA
CCTTTTTCATAAGTTTAGTTTCATATGCTCTGAATATATCTTTAAATGTTATAGGATCTTTACCGCAACCCAGTAAAGCT
TGCGCAACAGTTTCCAATTTATAGTTGGAAAACTTGTAATCTCGTTTGACTATAGGATATAAATCCAATATCACTATTCC
TTCCCAATCAATGTAAACAAACTCTTGTACTCCAAGAGCACCAGAAGACCATTTTGTCACTTTAATCTCTCCTGGGCGAC
TCCCATAACCCATCTCAAATAAATTATCCAGTAAAAATAATCTAGTACATCTCTTTAGAATGTATTCAATATCAAACCCT
AAAATATTATAACCTGTAATAATTGTGGGTTTCTTTTCTTTAATTACTTCTATAAATGTATTCAACAGCTCAGTTTCTGA
ATCAAACTGAAAAACAGAAAAACTGTTTGTAGGATCTGTTTCATTATCATTATAATCATCACCTTTCAACGATAACAGAA
AAGAATCACCATCTGAAAATACTAGAGATATTTGGAATATCTCATCTCCTGGTTTGTCGCTCGGCATTGCGTTTGGTATT
GTTGAGTAAACCTCACAATCAAATGCACAAATTAGAGGATTTATAAATGGACCGTCACAGTGTCTGACATTTGTCCAAAC
ACATTCATAGTTTTTAGCACACAAATTATCTTCCTCAATCTCTATACCATCAATTTCAATCCAACCAACCTGATTTAAAT
TTCTCTGTGTTAGAAACTGAAGTAAACTGGATGCATTTTGTTCATGTGTAATCTTTTCTATACCATTTTCTCTGATAAAA
GTGTGCATTAAATATTTAGTTTTAAAATGTACTTTGAGAAATATTTGTTTGGAGGCTTTTGTGTTGTATAAATTTTCCTT
TTCACAAACGGAAAATTTAAGATTTTTTAAATCCAACATTGATGTGTTTTCAATGTAAATGTGTGGTTGAAAGTCTTCCA
CATACACACATACACGATTACCCATTTCATCGATACCATAACCTCTAATTAAAGTTACATATTTTTCAGACAAACACCAT
TGATATATATAAACTTTATATGTAAGTGTCATACTTTTATCAGAGAAAATGGTAT
>SEQ_80
TCGACGCTCAAACGAATTATTCCAAAGAGTAAAAATGACTCCCAGGTTGAATCATCTATTATCAGAAACTAAATCTAATG
TTGCATTTCATACTCATGTGTCTCTTTCACCAACTGGAAAATATACAATCAATAGTAAATTGGGTGAATTTTGGAATCTG
TACAATACAGAAAGACAAAATGAGACATTATCTATAGCGGAAGCTCCGCAGAATGAGATGCCTGTCATTGTAGATGTGGA
TTTGTCTGACAATTTTTCAGGAGTTGTGAAACATCTTTATACTAGACAAGATGTTCTTGACGTAGTTAAAGCTTTCCAAA
AGAGCATCAAAGAAACAATTAAAGATTTTACTCCACAAGACTTGACTTGTGTTTTATTGGAAAAGGAACCGTATGTAGAA
ACAACTGGGTCCAAGATTAGCATTATTAAAAACGGATTTCACTTGCATTTTCCAAAAATGTTTTTGGATAAACAGGTACA
AAAAGTTTACATTTTTCCTCTTGTAAACAAGTATCTAGAGGAAACACCAATGAATGGTAAAGTAGATGAAAATTCTTTAA
ATGTTCACTGGCTACTATACGGTTCAAGCAAACCAGAAAAAAATCCTTATATAGTAACAGGATGTTTTGACCACAATTGT
AATAACATTAATTTTAGAGAAGCTTTTGATTCTCATAGAGTTAGTTTCCCCACATCAGTTAAAACGTTTGAAGATAAGAT
TCCACAAATTTTATCCATTTTTCTAGGTGACAGAAGAGAATATTACCACACAGCAAAAGAATCCATCGTAACTCCACTCT
TGGACAAATTTACTTCAATCAGGAATCAGAGAAAACAGTTTATTCAAAAGAGTATAGAAGAATCTATTAAAGATGCAGAA
GAATTGTGTGAAATGATTGATCCGAAACGTGCAGATGATAGAACAGATTGGCTCACTATGGGATTCTGTCTGCACAATAT
TTCAGGAGGCGATGACGAAGGGCTCACATGTTGGTTGGGATTTTCTGAAAAATCCCCAAAGTATAGCGAAGTAGAATGTT
TATCCATATGGGAAAGTATGAGAGAAAATAAGTTTACGATAGGTACCCTTAAACACTTTGCCAAGATTGATAACCCCGAA
GAGTATGCAAAATGGACAATATCCAAAAGCGTACTTTATGTGGATAAAATTATTAAATCGAGTCATCACGATGTAGCAAA
TTTAATGTATTCAGAATACAGTTCTGAATTTGTATGCGCTTCTGTTGCTGATAAAACTTGGTATCAGTTTATTAATCATT
CTTGGAAACTGATAGAAAAAGGAACTACTTTGAGACAGAGAATCTCTTCTGAAAACGGTATACTGATGCAACTTTTACAT
CAACGATTGGAAAAAGTTTACGATAAAGATAAAGAACTAACCAAAATGATTACACGTATAATCAGCAGTCTAAAATCAGC
TCCCACTAAAAATAATATTATGGTAGAATGCGCAGAAGTATTTTACAACAAAGATTTTTTCAAGCTTTTAAACAATGACC
CTTACCTGTTTGCGTTTAAAAACGGTATATATGACTTTGCTCAAAACGAATTTAGACCCGGCAAACCAGAAGACTACATT
TCAAAACAAATTGCTGTAGATTATGTTGATTTTAAAAGTTTTAATCATCCAATGATTGTCAAAGTAGATGAATTTTTTAA
TCAGGTTTTCCCCAATCCAAATATTAAAAGTTATTTTTTGCTACAAGTGAGTAAAGTATTTATAGGAGGAAATGCAGACA
AGATTTGTCTTTTTTGGACGGGTGCTGGAAATAACGGCAAGACAATTACACAATCCTTTTTTGAGAAACTATTGGGGCCC
TACGGAGTCAAACTTAATACAAACGTAATTACGGGGAAAAAAATACAAAATGGTGCTCCCAATCCAGAGATGGCAAGATT
GGGAGATGGAACAAGATGGGCAGTTATGGAAGAACCAAATTCAGATGAAACCATAAACACTGGAATCTTTAAAAATTTAA
CAGGAAACGATTCCTTTTTTGCAAGAGATTTATATTGTGCAGGTAAATCCACAAGAGAAATTAAACCATTCTTTAAACTC
CACTTTATCTGCAACAAACTTCCAAATTTATCCAATTCTGATATTGCTACATGGAACAGAATTAGAGTGATTCCATTTGA
ATCTACTTTCACAACAAAAGACTACCCAGAGCAACTGTCTGAGCGTCAGAGACTAAAATTGTTTCCTGCAGATTTGCAGA
TTGAGGATAAATTAAACAATCTTCTTCCCGCTCTGGCGTGGTATTTGGTAGAGATTTGGAGACAAAACAGATTTCTAGAC
GAACAACAACCTCCTTTGGAAGTAATGAGCGCAACAGACAACTACAAAGACGACACAAATATTTACAAACAATTTATTCA
GGATATGGTTATAAACAACAACATAGCAAGATTATCATACACTCATCTTAGCACTGTGTTTAGGGAATGGAAAAAGATTG
AGTATCCTCTTGTTGTTACGTCTACAAGACATCTCAAACAAGAATTTGAGACTATACTTGGACCTCTGAA
>SEQ_81
CCTACGGGCAAAACACCCAAGTATGACTATGATTCCGGATCTTGGAGTAATGCACAAATATTATTTAAATTTTTGTTTAA
ATATAAATGATAATAAAATGTCAAAATATAAACCATTTGTGTATCCAAACAAACTCAGGGCAAACGATTTTAGTGATTCA
GATTCTGATATAGACTTTGACTCTGATTCAGATTCTGGATATGGCTCAGAATCATGCTGTTTTACAGACATGCCAAATGG
GAAATTTAAATATACTGTTGTTGATTACAGTGGTTCAGATGATTCTAGCGGTTCAGATTCTGATTTGTTAGAAATTACAA
AGTCTAAACGCAAGGCTCGTAAACTATCTCCTAAAGATTTAACTGTTTCTAGCTACATTACATTGGGAGATGATACAGAT
AGTGAATCTGAAGATTCAGAGATTCTACACAGAAGCAAATCTCTTGAAACTTTGTACACAGAACAAAACTGGTCTGATCA
AGAATTTAGCTCACCTGAAAATTAGTTATATTTGACTGAAATATATGTCACTTGTATTTTGAAAGAATTTTATTTTACAT
TAACCAGGTAATGTAAAAATGAACTCTATAAATCGAGACGAGTATACCTTTATCTGTGGAAATGGATCCTACACATCATT
CCATGACGCAGAGACCAACAGATTGTTGTTTAACAATCTACCTCCTTCTGAAATTATCACAATGGATGAACTTTCTCAGA
GTGATAATATAGACATTGACAAGGCCAATGTTTCTATTTCAGAAGAAGGAACAACCCTACGAATTTTTTACAACAAAAGG
TGGTACACTTCTACTAAAAGCAAACTCCAAGCGTTTAAATCCAATTGGGCAGACAAAAGCACTACGTTTGGAGCCACATT
TGCTCAAGCTGTGCGTAATGAACTGGGAGTTCCAGGAGATGAAAAAGAAGACCTAGAATTCCTCACAGATTTCTATGAGG
AATTTCTAGATAAAACCAAAACTTATTTTTTTCTTTTGAGAAGTACAGAAGGTGAGCGTATCGTATGCGATGTACTACCT
CAAGCCAAAGCGATTCACATTTGCACTCAGAAAAACTATATCAATGATTTTGATAGCAAGATAAATATTGGTGTGGGAGT
ATTTTCTCACACATTCTATGTGCCAAATAATTTGGATAATATTAGGTCTGTGCTAGACGACCTTTCTTATAAAAATAATC
AAGGAGTTGTAATAGAATATAATAATAATTTTTACAAGATTCTACTGCCTAGATACCAAGAACTCGCAGATATCAGAGGC
TCAATTGCATCTCTTAGATTTTGTTATTTGGTGTTGAGACCTCCGAGCTGTTACAAAGAAAGACATTTGTTTGTGGAACT
TTACGGAAGGGAGCAAGAGATTGATGATCTTGAAACATTTATCTTTGACATGTGTCTAAAATTACACACAATGTACCTAG
CTAAATATGTATTTAAACACGACACAAAACTAAATGGTATATTGTCAAAAGCGTTGTTTGTGATACACAGACGTTTCATT
GACGATAAAATACCGACAACTGCGGGAAAGATTAATGACATACTCACAGAATACCCCAAGATTGTAAATAATCTCCTTAA
AGTATTTTGGTACAAAAGTAAATTCTAAATTTAAGACATTGAACCGATTATAAAATGACAAATAACACAGAAGGATTTTC
GTTTGGTTCATATCTAACAAATGCACATGCCATCCATTATACATTCACTGTGAGTTTTATCCTAATTATAATGATTTTTC
TCCTCATTATGAAGAAAATTATTAAAGTTTTCCTATTTATAGTGTTGTTGGTTTTTACAATCATTACAATAACTTCTGTA
ACAATTGTTCCCAAATGTTTTGAGTTTTTCTCTACAAGAAGCAACTCTTCTTTGGAACCTGGTATCTACCTACAACATCC
TTTTGAGAAATGGGCAATGAATTCTACATATAACGAAACTTGCTTCAAAGAAACATACTTTTAAAAACTAAATCTTGAAT
AAAAATTTATGTTAACTTTTGATTGTAAATATAATGTATACAAAACTATACAATTTATTTTGTATTATTTTAGACCATAA
TTACTCTGGTATGTTGGATAAATTAGTTTTACATGGATTTAAAAATTCTTTTCACACATACTACTATATGGTAGACTCAA
CGAAATTAATCTCAGAAATATTTGATGATTGCAAGTTTAATTGGGGTAGATTGGCAACTATTCTTTCATTTATAATTTTA
GCTGGAGCAGTTGCTGATAAATCACTTGCATTCGCACAACTTGCTAGTTACTGTGATGATTTTTTTGCACAACAAATTAT
AGAATTAGGGGGTATAAATGGCTTTGAGCAATTTGTATCAAGAATGAATAGGTAATTATTAATTATATTACACTCGAG
>SEQ_82
CATCAGTCTCAGTAACGTTACTGTAAAATACATTTGTTTCCGGTTCATAAATGAGAGTAATGGACTCGGAATCCAAAGTT
TCAACACACTCAAACGGAACATTGTGTATAAGAAGCTTGTCTCCTATATTTAGATATTTTAAATGTGGTTTGTATTTTAC
AACTCTCATGTTGATTTGCATTACATCTTTATTTACAGAGACAACCTGGTTATCTCTGGGTTCTATACTGTACAAATCCA
AGTCTGAAGCAAGTCCAAGTTGCTGTGGGTTATTTTTAAATTTGAGAACAATTAGATATGCAATCTTTTCCACATCCTTC
TCAGTCAGTGTAACACCAGTAAGTTTCGTGATTACTTGTTTATTTTTTATCAACCATGAGGATATAGACTTTTGGTCTAT
GGTAATTTTTATTTTAGTTAGAAACTGTTCTATTTTCTCCAGAGACATTTTAACTTGCTTTTTGGTGTTGTAAAATTTAA
TCAACGTCTTATCAACGACGCTTACTATATTTGGGAAAAGTTCTTTTGATTTAGATTCTTCCAATTTAACATTTTCAGCT
GTAAAGTTGCATAATATTCTAGCTTTTGATGAAAATGGTATTGTGGCTTCTTTAACAATCCCCCCAACTATTACAACTTT
AGCTTGTTTGAATGATTTTTCTAAATCTTTCCGATTCTCTAGTCTAAACACTCTATCTGTTGTAGGCGCTTCAAACGGAA
GCTGAGGTTCTGTCGCAATTGGAATCTCTTTTCCCTCTACTAGACAAATGAAGAAAATGCAGTGTCTTTCCGAGTTTAAC
ACTTGTCCTATAATTTCATACCTAGAAAAATATTCATGCACAGACTGATTTGTAAACTTTTGCGGTGCCAATTGCTCCAA
ATGAGTGTAAAGTTTTGTTATTGTTTTATTGAGTGGAAAATATATAGTGGGTGCGCCAGATTTTGCTAGAGGCAGGCAGT
GACCAGACTCTTTAACAAATATTAATATAGTCTTTTTTTTTGGTGTAGATTTAAGATATCTAGTTTTGTAGTTTGGAAGC
ATAGGTCCATTTTTATCAAACAAAAAAATGGACACGTTGAAAAAAACCTCAAGAAGTCGGATGTGATTGTTTGGGTAAAT
ACCGTTTGTAACGTCTGTTGGGAATTCTTCTTGAGCGCACACATTTAAATTTATATCCTCAAAAGAATCTACAGTTTCTT
GGTCTATTGGACTTTTATAAATTGCATAGTGTACGGCATTTGGTAATGAAAGAGGTCCAGCTGGATTACTCAAAAGAATA
TAATCGCTCAAAATGTCCACATATGTAAAGTATTGTTTAAGAGGTACTGGTAAATTTAATATGGCACCTTGACTGTGTTT
AATTTTAGGAGAGACTGTTGTCTTGTTTATATATTTGTTTAGTTTAGAAACTGGGTTTAATTTCTGATCTTTTGAATAAC
AACATGGTACAAATGGAAATGTTTCTCTGTTTGCCAACTCGTTTACTCTCAATCCCGGATATTTATATTTTTTATGAGTA
CATACATAAAGTCTAGCCTGAGACTCTCCAAACAATGGAAACTTTATAAATGGTTGATTCTGTTTTACATGAGTTACAAT
AGAAGGCATGTTTAAACATCTCCTTGAATACATTGGTAAAAATATATCGGGAGCAATTAATTTCAACGGTTTCTTTTTAA
CATCTACTACAAAACTCTTGTGTTTAGGTTTAATAGTTATAAATTTTTTGTAAAAATTTATAACATCCTTGACATTTTGT
TTGTAAAAACTAATCAACGCCAAAACAATCATCTTTAATCTATGCGTCATAAACACAGTTTCAGTTTTAATTCTGATTGA
CATGAAAGGTGTTCCTTGAGGAACATTAAACTGAAATGGTTTCTTTGTATATTTTTGAAACAAACTAATGTTTCCAGTTC
CGTCAACCATGTGTAGGTAAAGTCTATTTGTGTTTTTGCTAGGTTTTACATATTCATCAACAAAAAAAAGAGAGTATAAT
TTATGCATTACAATATCTGAAAGATAACAGCTATGAAACTCTGCGCCAACTAGACTATATGTAAGAAATGTACTTTGTTC
CAATAATAATAGGTTGTCGTCGTCAAGACAAATCTTTAAATTTTCTAGTAAAATATTTTCATCCACAGACTTGTAATGAT
CTGAAGTATCTAAAATACAATAACAAACAGTTTCCAAAACAACAACTCCTGTAGAGTAGTCATCTTTGTTACCATGTTTA
ATTTTAAATATTATTCCAGCTTCTGAATCCATTTCCAACCATTCTTGAGGTGGTCTGAAATGATTCAGTGTTTTAATTAT
TCCTTTGTACATTATAAATGGAATATCGACAGACACTTTCATGACATCAAACACAGCTACCAAATCTGTA
>SEQ_83
ATATGTTGATGGGGCTCGTATAAACGGCTCTAGGGTAATGCTAGAGGGAGCTCAGTTAATTAAAATTAACCCATTGTAAA
CTTGACGTGAGTAAATGAGTATAAATATATTATTCATAACGGATCTTCATGTTAAAATTTCCACATTTGAGCAGCTTGAT
CATCTTCAAAAATATTTACAAGAATGGATAAAAAAAGCGCCTAGATTGGATTGTATAGTTGTTGGTGGAGATACTCTTGA
TACCCATGAAAAACTATGTTCTTTATCCTTATCCAAGGCGTGTAATTTTATAGATTTTTTGACTCAACTGAGCCCGTGTG
TATATATTTTAGTCGGAAATCATGATTACATAAACAATAGCCAATTATGCACAGATAAACATTGGCTAAATGTACTCAAG
AAATGGGGGAGAGTCATAGTTGTCGATAAACCTAAAAAGAGTTATATAAAGAACAAAGGAATATTATTTGTTCCATATGT
TCCTCCTGGTAGTTTTAACACAATATTGGAATCTGTAGATTCAGAAGATGCCAATATTATATTTGCTCATCAGGAATTTA
GAGGTTGTAAGATGGGGAGTATAGAATCGGTAATAGGAGATGAGTGGACTAGAGATATCTGCGTCATATCGGGACATATT
CATGAGATGCAAAATGTAGGTAATGTTTATTATCCCGGATCTTCCATTTCTCATTCTTGCTCTCACAAAAGCGAGGGACC
TTGTTTAGTTACAATTGATTCTACATTAGATATAAATCACATTGGATTTACAGCTCAAAGAAAGTCTAAACAACTTAATG
CAAACAGTTTTGATGTAACAACATTACAACAAGACACAAAATATATAATTAAAGGAACTTCTGTGAGTATTGCAGAAACT
CTAGGTAACCCATTATTGAGGAAAATGTTGTCAGATAGAAAGATTGTACAGGAAACTAAAAATGTAACTGCTCAAGATTG
GGAAAGATATCTTGTAGAAAATGTAACAAGTTCTGCAATGTTAGACGATTTAAATCGCATTCTTTCTAAATATTAACCGA
TCCATTTATAAAATGCCAGTGTTTTATGTAGTTGATTCTAAAGCAAATATAAAAAAGGTAAAAAGCTTGGATGAGATACA
AAGTCCAAAACTCTACATTTTTAGACAAAATATTAGGTGGAAACGATTCTCTTGGAAAGGACCCTACAAACCAGAATTTG
CTGAAAACGAAGCAAATAGATTTCCCTCAGGGCTTTCAGAACTTTTATACATGTTTAGGGAACAGAATATGCTCAAACCA
TTTACTAGAGAATCTATCAAAACATTTGAGAAACATTGCCTAGATAATTTTGGGACTAGAATAAACACAAAAAACCTTCC
TGCAAATTTAGGATTGTGGGTTTCCCCACCCCCAAAACACCAAACTGCAATAATTGACGGTCAACAGGTTGCTGTAAAGA
ACTGGCAGCTACCCGGTCCCAGCATTGCAATTAATGGAATTCCGATTCCTGGGGTAGGTTTATCAAAGGTTGAGATAAAT
AAATCAGACCCTGGGTCTTTTTGGCTAGCAAAATGGATACACAAAAATAAAGTATCATTTACAACAATCCAAGAACCATT
TTTTGAGGATGTGTCTCATTTGGGTTACAAAAGAAAAGATTACAATATGACTGTTAATACTTTTGGGAAACTTAAGACAA
CAGAAGATATCTCTGATGATGAACCATCATACTCGTCTGAATCTGAAGAAGAGGTGGATTACGATAGCGATTCAGAAGAT
GAGCTGGATTCGGAAGATGTTGATGACACCGATAGCGATTCAGAAGATGTAGAATATGACTCGGATGAAGATGAATCTAT
TATAAACGAAATTACTGAAGATGAATCAGACTCTACACCTTTACAACCATCTGATTCTTTTGGTAGGATACACAAAACTA
CAGAAACAAACAGTTTGGATTTTGCATTATTTTCACAACATGAACAAATACTGCTTCCGATTGGATATATGGTACCAAGG
AATGTAGAATGGCAATATGTAATGACTGCATTGAAATCCAATTTTACAAAAGTAGATAATTTAATCAAAGTAAGAGATTA
CACGCTCAGAGAATTTTATATAATTTTGGGGTCTTTTGCTATAAAATCCAAATAAAG
>SEQ_84
CAACAGTCAAAAATAGATGACACAAAGCGCTTTTTTCATTTTTATTTATCATTCTATACACAAGTCTATAAAACAAAAAA
AGGTAATTTGAAGAAATGTTTTCAGTGACTAAATTAAAGGTTTATTTATATAATTTTAAATGTTTTACAGAAAAGATTGT
AGATTTATCTGATTCATTTACATTATTAGACGGTCCTAGCGGCTCTGGGAAATCGTCTGTTTTACAAGCAATAACATTTG
CAATGACAGGTGAAGGAAAAAGCTTGACAAAGTTTGGACAAAAATATTGTAAAGTTATTTTAGAAATAAATACTCATAAT
TTAATTGGTGTCATTACAAGAACTAAATGTCCAAATAATTTAAAGTTTTCGCTAACCATAGATTCAGATAAAGTAATTTA
TGAGGATAAGATTGCACAGTATAATATAGACAAGTTGTTTGGTGGTGAATTTATAAAGTTTGGTTATGTGGCACAAAATG
TATTTGGTTTTCTTTCCATGAGTCCTGTAGAAAGATTTAAGCTAATTAAAGCAATGGTTTTGGATGAGAAAAGATTAGAT
TTTGTCAAGAAAAATTCTAAATTGCTTAAAATAGAAAGACAAAAACAGTATGATATTTTAACTGGGAAAGTTGCTGCATT
TAAAGCAGTTAAAGTGACAGAAGCATTAAACATACCACACAGAGACAGAAATGTTGTAGAAAAGGATATTGCAACATTAT
CAGAGTTTATCAAAACATCTGAAATAAATAATAGTTTTATAGAGACTGTTACTGAAAAAATAAATAATTTACAAACATAT
AATCAGGACGAATTAACACAAGAACTTTTTGCATTGAATAAATTACAAAAATTTATTCAGATTGCTAAATCTGGAGATTT
ATATAAACAATCGAGGTTTATAGATGCGCTTGAATCTATTCCTTACAAAATACTGTCAGATAAAAGATTGCAACATATAA
ACTCTTTAGAGAGTCTAATGAAGGAAGAAGACTTGTTGGTAGTTAAAACAACATGTCCTAATTGCAAAACTAATTTAAGA
GTCAAAGAATGTTTCGAGTTAATTATCGAAGAAACTCAGTCTAAAGAAGATTCAGATTCTCCTAGAGATAATAGACATTG
GGCAAGATGTTGGGATAAACATAAACAAATTAAAGACCAAATTGCTGTTGTAAAAAATATATTAAAAGATTTAGATTGGA
ATCTAAAAAATATACAGACACCAGAACCTGAAATATTACTTTTACTTGACCAATGTTCAGATGATTTGCACAAACTTTAT
GAGCAATTCCCAGAGGATATTCCTCAAGAAATTTGGGATACGTATCCCGTTCAAGACAAGGAATCCTTAAATAACATCCA
TTCTAGAATCAAACATGTATCTGATATGAAGAGAGAAAGCATAGAAAAACAAAGTCTCTTATCTTTGCAACTTCCCACTT
TTGTAAACTTGACAAACGCGAATATAAAAATAAAAGAGCTCGAAAAAGAATTAAAGTCGCTTGATAGTGAGGAAAATAAC
AGAATATTGTTGTTAAAAAGAGGCGCAGAAATTGCTAAAAAATTAACTGCAGAAGCGGTTGGGAGAAGTGTTGCTCTAAT
TACACTGATAGCAGAAGCAGAAACTTACCATATAGAATCAAACTTGTTGGAGATTAATATTTTAATAAATAGATTGATTA
ATAGAATGACTCTTGGTACGATATTTGTATGTCTTGTGCCTGAATCTAATCAGACAACACAAAAGCTCAAAATTATAATA
TTTAACAGAGGTCAAGAAACAGACCACAGCACTCTTTCAGGAGGAGAAACATCTAGATTAAACATTGCACTGGCTGTAGC
TTTGGCAAAGGTTAAAAAGCTACCATTCATTATATTGGATGAAGCTACATCATCTCTTGATCAAGAAACAACAGACTTGG
TATTACAGGTAATTAAATCTGAATTTTCTGGAACTATATTGTGTGTAGCACATCAGGTCATTACGGGAG
>SEQ_85
CTCCCGTAATGACCTGATGTGCTACACACAATATAGTTCCAGAAAATTCAGATTTAATTACCTGTAATACCAAGTCTGTT
GTTTCTTGATCAAGAGATGATGTAGCTTCATCCAATATAATGAATGGTAGCTTTTTAACCTTTGCCAAAGCTACAGCCAG
TGCAATGTTTAATCTAGATGTTTCTCCTCCTGAAAGAGTGCTGTGGTCTGTTTCTTGACCTCTGTTAAATATTATAATTT
TGAGCTTTTGTGTTGTCTGATTAGATTCAGGCACAAGACATACAAATATCGTACCAAGAGTCATTCTATTAATCAATCTA
TTTATTAAAATATTAATCTCCAACAAGTTTGATTCTATATGGTAAGTTTCTGCTTCTGCTATCAGTGTAATTAGAGCAAC
ACTTCTCCCAACCGCTTCTGCAGTTAATTTTTTAGCAATTTCTGCGCCTCTTTTTAACAACAATATTCTGTTATTTTCCT
CACTATCAAGCGACTTTAATTCTTTTTCGAGCTCTTTTATTTTTATATTCGCGTTTGTCAAGTTTACAAAAGTGGGAAGT
TGCAAAGATAAGAGACTTTGTTTTTCTATGCTTTCTCTCTTCATATCAGATACATGTTTGATTCTAGAATGGATGTTATT
TAAGGATTCCTTGTCTTGAACGGGATACGTATCCCAAATTTCTTGAGGAATATCCTCTGGGAATTGCTCATAAAGTTTGT
GCAAATCATCTGAACATTGGTCAAGTAAAAGTAATATTTCAGGTTCTGGTGTCTGTATATTTTTTAGATTCCAATCTAAA
TCTTTTAATATATTTTTTACAACAGCAATTTGGTCTTTAATTTGTTTATGTTTATCCCAACATCTTGCCCAATGTCTATT
ATCTCTAGGAGAATCTGAATCTTCTTTAGACTGAGTTTCTTCGATAATTAACTCGAAACATTCTTTGACTCTTAAATTAG
TTTTGCAATTAGGACATGTTGTTTTAACTACCAACAAGTCTTCTTCCTTCATTAGACTCTCTAAAGAGTTTATATGTTGC
AATCTTTTATCTGACAGTATTTTGTAAGGAATAGATTCAAGCGCATCTATAAACCTCGATTGTTTATATAAATCTCCAGA
TTTAGCAATCTGAATAAATTTTTGTAATTTATTCAATGCAAAAAGTTCTTGTGTTAATTCGTCCTGATTATATGTTTGTA
AATTATTTATTTTTTCAGTAACAGTCTCTATAAAACTATTATTTATTTCAGATGTTTTGATAAACTCTGATAATGTTGCA
ATATCCTTTTCTACAACATTTCTGTCTCTGTGTGGTATGTTTAATGCTTCTGTCACTTTAACTGCTTTAAATGCAGCAAC
TTTCCCAGTTAAAATATCATACTGTTTTTGTCTTTCTATTTTAAGCAATTTAGAATTTTTCTTGACAAAATCTAATCTTT
TCTCATCCAAAACCATTGCTTTAATTAGCTTAAATCTTTCTACAGGACTCATGGAAAGAAAACCAAATACATTTTGTGCC
ACATAACCAAACTTTATAAATTCACCACCAAACAACTTGTCTATATTATACTGTGCAATCTTATCCTCATAAATTACTTT
ATCTGAATCTATGGTTAGCGAAAACTTTAAATTATTTGGACATTTAGTTCTTGTAATGACACCAATTAAATTATGAGTAT
TTATTTCTAAAATAACTTTACAATATTTTTGTCCAAACTTTGTCAAGCTTTTTCCTTCACCTGTCATTGCAAATGTTATT
GCTTGTAAAACAGACGATTTCCCAGAGCCGCTAGGACCGTCTAGTGATGTGGATGAATCAGATAGGTCTGCAGTCTTTTC
TGTAAGACATTTGGAATTGTATGGATAGACCTTTGGTTTAGTCACTGAAAACATTTCTTACTTGGTAAATGAAACTAAAA
TTATCATTCAAAATTATTTTAAAGAATGAATAATTCCAATTCCCTAGATCTTTATAATGAAAAGGCT
>SEQ_86
CGAGCACAATAGCAACGGCAGCGAGTTTATATGTATTCGAATCCATTTTTAAATATAAAATTTTTTTACAAAACCGCTTT
AATTTAAAAAAATATAATCATTACATAAAATGTCAAGCAATAATCCAGCTACTTATTTGCCCACAGCTTATGTTGATCTT
GCAACGTTTAAAAATAGTGTCCTCGAGGAGGATTACATGTACTCTCTCAGTAATTCAATGACTTATTTTATGAGAGAAGT
ACGAAAATGTACTCCGCTAACTCAGATTCCTACTATTTTTACTATCCAGTCTGGACAACCATCTTTTGGGAATAATTTTT
CCGTGTTGGTTTCCAGGTCTACCGATTATCTTCTCAATTGTTGGCTTAGGGTTACTATTCCAGAGGTTACTCTTTTGGAT
ACAAACCCTCATGGAGCCGACGGCAGAATCAGGTGGACTAAAAATCTAATGCACAATCTTATCGAAGAGGTTACTTTGTC
TTTTGCAGATTTCCCAACCCAAACCATTGATTCCTATTTCCTTGATTTCTGGGCTGCATTTACAACGAGCGCAAGTAAAA
AGAGCGGTTACGATACAATGATTGGAAATGTAGACGACCTCATTTCTCCTCACGGTCCTAATGAGCCGTTGAAATCCAAG
ATTCTCAATCTTCCTATTCCTTTCTTTTTCTCCCGTGACTCTGGAATAGCTCTTCCCACTGGTGCTCTCCTGTATACTGA
GACCAGAATTAGTTTTAAGCTCAGGAATTGGAATCAGCTCTTGATTCTTGAGAATGCCAATCCACTTCCCAATACTCCCA
ATGGTGGAGTTCCTATGGTTGGACCTTCTATCGAACGCGCACCTATGCTTACGGGTGTGACTGTTTGGGGAGACGCTGTG
GCTGCGGATCCTCTGGAAAGATCTTATATGGCTACATGTGAGAGAGATCTTTTGATTGAGCAGGTCAAACAAGCTCCTGC
GCAAACATATGAGCCTGTAAATAACCCAAACAAGAGTTTTGATGTTAGATTTTCTCATGCTGTCAAGGCTCTATTATTTG
GAGTAAGAAATATCACTTACCCAAACGTGTGGTCTAATTGGACTACAGCTTCTCCTGTAATTGACGACAGACTGATTATG
CTTGAGCCTTCTGGAGCTTATGACCCTATTAACGATGTCACGATAAAGTATGACAGTACTACTCGTCTACAAAATGTCGG
TGCAGATTATTTCTCACATGTAAACCCTTATTATCACGCTCCCACGATTCCCGATTCCATTGGTTATCACATGTACTCTT
ATGCTTTGGATCTTATGGGAATCGACCCTCAGGGTTCTACAAATTTTGGCCGTCTTAACAATGTAACAATTGTCCCCAAC
GCATCAAATGAAGCTAAAATAGGATATCAAGGTACTGGAGCTGTAGGTAGCGGTAGAGATCATCCTCAGAGATATG
>SEQ_87
AAATTTCTTTGAGCAGACGTTCTACCTGTTTAATCCTATAATCTTTATTTTCCGCAGTTTTGTACATGTATACATCTATA
CTATCTTCCGAATCAACAGCAAGCAAGTTTATTTCCAATTTATTTACGTCTGGTGTGTGAGAATTTATTCTCCAACACCT
CGCGATAATCTGGTCAATCTCTGAAAAATTCCAATGAGGAGTGAGGATAAATTCTATTCTAACATTCTTGAGAGAAAACC
CTTCACTAACAATCTGTGAACCTATAAAAATCTGAACAATTTCTCCATATTCGTTTTCGGGAGAGTTAAACTTATCAATC
AGTTTGGTAATGTTTGTGGATACAGATTGAGTAGTTGCAAGAATAAATCTTTTCCCCGGTTTAGTTTCTAAACCAGAAGC
TTGTGTGTATCCATAACATTTTAAAATCTGACTCAACAGAATGGCACCACTGCCGTGTACAAATTCAGAATAAATAAATG
TCTTTGGTCTATCTTCTTTAGTCACGGTATCTACAACTTTTTTATATTTTGCCGAGTATTTGCCTAAATTTTCCAAGACT
TGTCTTTCTAAATCGGGAGTTATACTGTAATTAGTTTTAATTTTACCCGTTAGAGATTGTTTCTTTGTAATTTTAACATA
TTTCTTGAAACCTTCTTTACCAAAACTTCCATCCGGAAATACAAACAAACTAGCCTGTCTCGAGTTTATGTACACGGAAC
CTCCGTCTTCGTCTTGTTTGAATGCTCTAGAGTACCATTTTGACTGAAAAGGGTCCATATCACACAAAACCAAAGGAACG
TGTTTCATAGGTTCGGTTATTTTTCCATTGTAAATTTTTTCTACATTTGGTCCTCTTCCTTTGTAAAAGGAAACAAAACC
AGTTAGATTGTCTATTAAAACATCCTCATTAACCAAGTTGTTTTGGTCAAAAAAGAAATTGTTAAACTCTTGTCCTTGAG
GTAATTGTTTATCTAAGGGTAAAAGAAGATTTGCGGAATTTGCAAGCTCCGACGCGTCATCTTTCATAGGAGTGCCTGTA
AGCAAAAGCACCTTCCTGTGTGGTAAAATATGTAAAAGTCTATGTATTTGAGAAAATACTCCTGCCAATTTTTGTTTCAG
ATGATGAGCTTCATCTATTATAAATAGTTTATTGTTGTACTTTACAATCAAATCATTGTCTGTAAATTTTCTCAATTGCT
TTCCAAAAACTTCCATTGTCCAAAACTCGTACTTTGTTTTCCACAATTTTTTATTTCCTTCATCTATGTATTTACCGTCT
GTAGATTTGTACAATAGCTCATTTAAAAAATTTTGCGCCAAACCTTGACCTCGTACAATGACAATCGTTTTTGTGATGCC
AGAACTATTGCTTGTCATTAAATTTTCCGCTATGGAAATTGCGCTTTGTGTTTTCCCGCTACCCATTTCGTG
>SEQ_88
GATGCCTCCAAGTGTCTGGAAACAAGATGAGCAAGTATAGAGAATGTTAATAATCCTGTAAGTTTAAGTTCTGGTGTTAT
TTCGGATTCAACCAATAGATTATATTTTTTCCCAAGTTCATACAATACATCATTGTAACTTTCCATATTATTTAATTCAG
ATATTGTGAAACCATTCATATCTAAACCCAACTTACCCAAAAGTAATTCTATACCCAACAGAGCCATTAAAAATACTTTT
TTGGATTTGTCTATTGTGGTAGCCATATTAATTTTTCTAGATACAGTATTGTATTCTGTTTCCAATTCAGACATTGGTGC
AAATTTATTCAAAGGTGTAATTTTAGCGTCAGGGTAAAGTTTCCGCAATATTTCGTACTGAAATAAGAGTTCGGTTCTTT
TTTCTTTTTCATCCGCAAGGTCATTGTAATTTACAATTGTTTCCACTCCAAAGCTTGGAGCTGGTAATGTCTTTGGTTTA
CGTTTTGTGCTCTTTATTGTTAATTCTTTTACATCCTTTTTAGCAATTTCTTTCAGTCTCTTTACATATATTGTTTTGTT
TTCTGTATTTTTAGTCTTTGTTTTGCGTTTTGTGTGACTAACTTGTTCTGTGTGATTAACTTGTTCTGTGCGATTATCTT
CTGTGCGATTAACTTGTTCTGTGAGATTATCTTGTTCTGTATGATTATCTTGTTCTGTACGATTATCTTCTGTACGATTA
ACTTGTTCTGTGAGATTATCTTGTTCTGTACGATTATCTTCTGTGCGATTAACTTGTTCTGTGAGATTATCTTGTTCTGT
ATGATTATCTTGTTCTGTACGATTATCTTCTGTACGATTAACTTGTTCTGTGAGATTATCTTGTTCTGTACGATTATCTT
CTGTGCGATTATTGTTCTGTGAGATTATCTTGTTCTGTACGATTATCTTCTGTGCGATTATCTTCTGTGCGATTAACTTG
TTCTGTACGATTATCTTCTGTGCGATTAACTTGTTCTGTGTTGTGCTCTGAATAATTAGAGTCTTCTTTGAGGTTAATTA
TTTTTGTATGACTAAATTCTTCTGTGTTGTGTTCTAAATGTTTAGTCTTTGTGTGATGAGGTTGCGCTCTTGTGGAATTA
ACTTCTTCTGTGTTATGTGTAAACAATATACTTTCATTCGTATGGTCTGAGTGCTTCTTCTTTACTGTTTGTTTAGTTTG
AACAGTTTTGCTTACAGAAGATTTATGTGTATCATTGGTTTCAATCCTGTTTTCAGGTTCAGGGTAATATGTTGTAGCTT
CTTGGTTCTTTAGTAAATCCAGATATAATGTATTTGTTTTAGGAAATTCTTTTTCTTCTGGATTTTTACCTTCTTTTTGT
ATAAATACAAGTTGTG
>SEQ_89
AAATGGAAGAGTTTGATGATTATTTTTCTCACCCAGTGTATTCTAGATTGGCTGCCGCTGAATCAGTCATTGATAAATTT
TTAAAGATTAAAAATTTTGTGGAAGAAGGTGTTATACAATGTGGTAAATGCAAAAGCAAGCGTGTGTTTACTGTGGGTAA
ACAAGTCAGAGCAGCAGATGAACCAATGACTACATTTTGCTTTTGTGCAAACTGTAAAAGCAAATGGACAGAATAATTCT
CAAAATGAATAACTAAAGAATTAAAAATACACCTGACTAAAAATGGAGAAACGAGTAAGTTTCAATTCAAGCGTATTGCT
TCATTACATTCCAGAGGAAGACAGAAGAAATTACCATTATATAGATTCCATTAGAGCTCGCGCTCAGAGAGAGAGATTGT
TACAGAGTCTATCTGACAAGTTAAACAAGTTTGATGATGTCGTTATGCCCGGTAGAACCTATAATCTCAAACAACGTGTG
GCTTTCATAAAGGAAGCAGCCAAGCAATCAAAATTAGAGACTACATCTTCTGAATCGGATTCAGATGAACATTCCACTCC
TGAAACCATGTTTCGTACAGAAACAAAATATGCAGACTCTAAATCTAATGTTTTTAACGAAACTAAAGAACCAGTGGACT
CAGAAGATGAATACGATAAGCTAGAAGAGAGCGACCCAGAAACATCTTGGGACGCATCAGATGATGAAGAGTCTGATAAC
GACTCGGGAGACGATAGCGAATCCGATGAAGAGGTGTATTCGGATGCTAGCGATTCTGATTTTGAAGTAGTGTTTGAGTC
AGACCCAGTTTCTTTGTAATGAATATGAAAAGAAACTATTATAAAAGAAAAATACCAAATGAAATGATGAAACGTGTCCA
TTTCAATACATATATTTCAGTTATGGAAATTCCACCATACAAAGATCCTATTATTTCTGCACTTAAAAATATTAGAATAA
ATTTATATTACATGACTCAAACAATATATCAACCCTTAAAAACAAAAGTATTAAAATTTATGCATGATAATAATGATGTG
TTTTACAGGAAACACACCTTCTTCACAAAAGAAGAAGAATATATTATTTATTTATGTCTAAACGATATGTTAAAAGAGAA
ACAGAGAATAAAAAATAAACCACATGTAGCTGATGTTGAAATGACACAAGTATAATAAATTATAGTGAGGAAAATATCAC
TATAAGAGATTGTTACAGAGTCTATCTGACAAGTTAAACAAGTTTGATGATGT
>SEQ_90
GTGTCAGACACATAGAATTAGATTCTTATTATCGGAATAGATTTCAGTGGCCAAATCCTTTTATATTTTCAGTCGCTGGT
ATCAATACACAAAATAATTATTATGATGACCCTGTGTGCAAGTCTGCGCCAATTATAGTGTTTACACCTCTACCAAAAGT
TATTCCTACAAATATACAAATCCTAAAAGATGGGTGGAATTATTGTTTGGGTAATTTTAACCCTATGATAAATGCTTATA
GAGGCGCTTCTATTTCAGGCAGATTCATTAAAGAATCTATAACGCTACCCAATAAATTGTTGTTTAAAACTGATGTTGCA
ATAGTACAGGCGGGTGCTTTCATAGATACAAAAACAGATTTAACCAATGGTATCTTACATTTGCCAGGAATGTCTGTGAT
AGAGAGAGCTTATGTAGGTTGGATACTTTCCAATGAAACATTGGGAACATTTACATCTGTTTCAGAGTATGTATCTCACT
GCTTATTCTTTAAACCAATGCCTGGGTGGAAAAACACTCATAAATACTCTCTCAGAAAAGAAATGGAACTCGTTAGAAGA
CGAGTTACTACTGTTGATTTAAACAAAATAGAGTTTACACAATCAATATCACAAACAGATGTAAACTGTTTTATCAGGGT
GATATCCAGTAACCAAATATCCAAGATTCTAAAGATAGACGATTCTTTTGGGGAAGTATCTCCACCTCTGTCAGGCTTGG
ACAAAGAACCTTGTGAGGTAATGCCTGTATCGTGGGATAATTATCATCCCTTTAATTTTGTAAATTATGGAAAAGTTTAC
ATGATGCAGTTGCTTGGGATCACATTACCCAATATTAAACTTGTAAATAATATTAATTTGTTTGATTTACAAGCAATATG
TGTAAATGTTTTTGTTAACAGAGCCACAAAAGACAACATTTATTCTACAAATAACCCACACATTATTAAAACACGGTTCA
TAGTCAATATAAGTAAAAAGATTACAGAAGCAAACAAATCAAATGCATTCATTTACTTTGAAACTGATGATGGACCAGAG
ATTGAGACAAATATGTGTGATATGTCTGAAGTTAGAGTTTCCTGTAGAGACCTACATGGTAATCAACTAGAACCAATTAT
ACCTGATAACACTAGTCCGGTTATGCCAAACCCAGATATACAAATTAGACTTTCTCTCAAAATGGTTTCCACATA
>SEQ_91
ACGCTGCACAGGAATGGCTAGATTGGAAATCTAAATCTTATTTTTGTGACTTTATAAATAAGAGAGAAAACTGTCGAATT
ACATCACAACAGGTAAGGGACGTTATTCAGAATAAGAGGTTAATTTGTCTTAGGTGTAAATCTCGATTTAGATGCCAAAA
TACAGCCAATTGAGTTTCAGATAATCTTCATTTGTATTAATATAAATGGGGATTAAAGGATTCTCACAATTTTTAAAACA
TATTAATTGCAATTGGACTGTTTTAAATTTGTCCGATTTTACAGGAAAGACTGTAGCTATAGACGCAACAATGTATCTAT
TTTATATGAAACTATCTGCAAGAGAACCGTCTAAAATGTTTATGGAATTTTTAATTAAATTATGGGGATTAAACATTACC
CCAATTTTTGTGATCGACGGTCAATCAGTTGCAGAGAAAAATGACGAACACATAGCACGAGCAATGAGAAGAAAAACTCT
ACAAGATGTTATAAACTTACTATCAGAACAATTGGAGAATTATAAAATAAACAAAATAATTGGTCCTGAATTGGAAAAGT
TGGTTCAAAGTAATACAAAGTTTATTTTTAGATTAGGAAATAACAGAATAAATATCTATGCTATACAAACTCATATAGCA
AAATTATATCGAGAAGTTAAACCAATTCCCAAACATGTAAAGGAAATGTTTTACACTATATGTGAATCGTTTAATATACA
AGTTATAACAGCTGAAAATGATGGTGAATTATTGTGCGCTGAAATGAATAAATTGGGTTTGGTTGATTTTGTATATTCTC
ACGACTCTGATGTTTTCCCAGCAGGAGCCAAGAATGTTATTAAACACATTGATAGTATGTCTGTTAAATATCTTTCACAA
TCAGAAATATTGGAAAAGTCTAAATTATCCTTTTCATCATTTATGGATTTATGTATATTGTGCGGTACAGATTTTAATAA
AAAGATTCCAAGATTGGGTCCAATTACTGCTTATGCACTTATAAAGAAATGGGGAACTCTAGAACAAATAGAAGCAAACA
CAAATTACAATCTAGAACCTATAAATTATCATAGAATTCGGGAAATTTATTCTGATATAAATACTGTTAAAGTTAAGAAA
TGTATTAAACTTAATAAAACTGCAATATTTGCGAATGTAATAATAAAATATAATTTGTACCGGTTGTGGGTG
>SEQ_92
GAATTTACAGAAAAGGAATGGAGTTTAATAAAGAAATCGCTAACTGAACACACAACAGTTTCTGGTTGTACAACAACAAC
CCAATTTTTTATTCAGGAAAAGTTAACCATTTATATACCTTTGGCATATGCAGTAAAAAATTTAGTAACATTACAAGAAC
CTAAAATAAGTAGTGTCAAGTTCACTGCCATACTAAGAGCTCACCAAGTTTCTGTAGTAGAGAAAGCTCTAAAAACTCTA
AAGAAAGATAGAGCTTGTATCATATCATGCCCTCCCGGAGCCGGTAAAACCATAATGGCAATTGCATGCATTGCTAAATT
GGGGTTAAAAACAGGAATTGTTACAAACAGGGTTATTATTAGAAATCAATGGAAGTCATCATTGGATCAGTACTGTAAAG
ATGCTAACGTTTTATTTATTAATTTACAACACGCTGTGAGTATACCCGATGATGTTGATTTTATAGTGATAGATGAGCTG
CACCAAAATTTATCCGAAAGAGCATTCAAACTACTAATGAGTCGTCAGGTGAATTACATCCTTGGGCTCTCTGCAACACC
GTATAGATATGACGTGTGGGACATGTGCATTCCTCATTTGTTTGGACAATTAATTGTAAATGATTTTACCAAAAGATGTC
ATACAGTCAAAATTATTTATACAAATTTAACATTTCCTGTCAAATGCAAAACATTTGACAACAGTGTAGATTGGACAGAC
CTGATTACAAAACAAAGCATGCATAAATCTAGAAATGAGATGATAGTAACGCATCTTTTAAAAGAATTGAGTGTAGATTA
TTGGCTTGTCTTGTGTAAACGACTAGATCAAATAGAACTTCTCAAAAGTATTTTGATTAGTCAGACTTCTAAAAAAATTG
TATGTGCCAGTCCCAAGGTTAATTATAATGCTTTACCCCCTTGTATCATATTAGGAACACCAAGTAGGTGTTGGATTCGA
TATGATTAAAATAAATGGGTTGTGTTTGGCATCTGATATCATAAATTACTTTTCTCAATACATTGGGAGACTGAGAAATC
CAAATTGTCTTGTGTTGGATTTTGTAGATTGTAATTTGTGGTTTGAGAAACACCTAGATGAGCGCCTCAAAGTTTATAAT
AAACAAATGTGTACAATTAAAAAAAATACCAAGCCCCAAAACAACAACACAATATTGTATGAAACCC
>SEQ_93
GTGTAGTGGGTTTTGAACTTGTGTGTTGAATAGAGTTCCATTTTATTGAGAATTTATAAAATGGCATTTTATCTGAAAAG
TAATTTTACAATGAATAAAGGTGTCTATGGTGAACTTTTTTGGTGTGGTTATCAGGATGATGATACCATATACATTGCAA
AAAAGTTAAAGGATGTGGATTTTAGTTTGTATATTGAGAAAGAAGCGGCAATTAGACTATCTAGCCTTCCCACAGTTTAT
AACGTAAAAAGTTTAGAGTTACACGAAGGTAAAAAATACCTAGTGTCGAAATACGTATCGGGTCCTCTCCTCAAAGATTA
TTATTCTCAAAATATGGAAAATATATTTTTGCACATTTTGTGTACTTTGGAAGTCATGGGTCGCTGTGGTGTATGTCACA
ATGATTTACATACCGGTAATATAATTATTACCAAGAGCGATCTAACACATGTGAAATACTGCTTTGGTTCAGAGTATCTG
ACGGTAAATGTAAATGGTGAGCTTCCGGTATTGATTGACTACGGACAAGCAAATATAGAGAATTATAGATATAGACCTGT
AATTACAGGTCTGGACTTGGGCAACTTTGCGAGTTTAATACACGACAATAGATTTGACAAACTAAAGATTTATTATTCTT
TTAAAGAATTGCTAGAACCCGGGAAATTGCGCACGTTGATTAGTCATCTAGGAAAACCCACTCTCAAGAACCTTTCGGTC
TGGGTGAAAAAGAATGTGGGTCTTCTTTGGAATCCGATAAACTTAAATCTAGAGTATAAATTTATAAAAGTGTTTGACTT
GGTTGATTATCACACATCTGGAATGTTTCTATCATTTCCCCCAATCACCATGCCAGATTACGATACAGTTTATGATAAAT
TGGACAATCTTGAAAATATAATGGCAGAAAAGAGAATAACACCGAGCACAGTCATGCGTGCTGTTAAAACCGGTAGTACA
CATCCTCATTACAAAGTATTTTGTATACTGGGACAGCTTTTGAGAACAGGTGCTGATAATTTTATCAAGAAATTTAAAGA
ATCTATGGAGTATAAATTTTACAATGAATTACCATTGAATAAAGAAAT
>SEQ_94
CCCGATTTACTAAAAATCTTTCTACAAATGTCATCGTGATATCTTTTCCTATCTGAGGTTTTGAGGAATGTGAAATCTTC
TAAAGAACAAGGATGGTCTAGACTTTTTAATAGCTGAAATAATATATACTGAATATTCATAAAATTTTTCCTGTTTGTTT
CTGGTTTAATTTCATCGTATAGCTCAAGTAATTTTTTGAACCGCTCGAGTAGGATAGGTTCCAAATGTTTAATAGAGTCA
AAATACTCTCCTCTCAGTTTAAAATAAATTAGGTTTGTATTTTCGTAATGTTTGTTAAATTTAAGTTCTCTTAGAAATGT
TATAATGTGTGCTTTTGTTATTTTGTGATATCTTTCTGGTCCAACCTTTGTAGAATCTATTAACTTGTAACAAGCAAACT
TTTTATCCAATGCTGAGATTACATCGTCTGGAACTGAAGCATTTTGTCTACCTTGATATTGTTTCATACAATCTTTAAAG
TGAGTTGTACGTGAATAAACAAATCTCGAAACAATGTTTACTCTTGAAAAGTCTCGAGTGGTTAATTTTGACTTGCTAAA
ATATTGGAACGCATTGCACTTTTCACAATATTCATTTCCATCGTCTATTATAAATTCTGTTTTAGATAGACAGCTGTGAC
ATGTGTCTTTTTCGGTAATCTTTACAGCTTTAGAGAGGTCAATGTCCCATTTGTATGTTTTGATAAGCACTCTTATAATT
TGTATAAAATTTGTCTTCTCTGAACCGAGCGCAGTGACATCTTTATTCTCATTAATTGTTTGTATAATTTTTTGTATGAT
ATCTGTAGTCTGTGCAATGTAAATTATTTTTTCTTGAAATAGATTTTGTGTGTCAAACTTTGTAATAATTTCTTTATTTA
AATTTAATAGAAATTGTAGCATGTTTTTTACACCAAACTCTTTAACATCCCAAGTTTTGAATAAATAACTGTGTTAATTT
AAATAGATGTGTAAGTAAAATAATGCCACTTTTTTACTCAACAGACATGCCAGAATTTA
>SEQ_95
GCGGCAGTCAATCCACCAGCTAAAGCAATAGACAGTTTTAAATCTGGAGGGGTGTAAATTATTGGTTTTAAATTATTTGC
CACACTAGGACTAGGATTATTGTGACTAGGATTAGGTTTATTAGGACCTGGACTAGGATCTTTTGTTGAACTACATACAA
TTGTATTCTTAATGTTATCAATAGAAATATTACCAGAGTTGTTTGCAATATTTACAATAGCAGAACATAAAACATCCGGG
CATTTATTATTTGTCAAATTGGGTTCTATAAACTGATTAGTGTTATCCGCACACGGTGCATACCAGCAGCCATCATTAAC
TGCATAATTTCTTTTGATATCTACATATAATTTATCCTGCATTCTGTTGGCACATTTACAATCTAAAGAATCTGGGTGAG
AAATGCAATATTCTCTTATAAATTTAGTTTTCTCTTTATCTGATAGTTTTGTGTACCATTCTCTACACAAATCGCCTTTC
TCCCCAGAAGAAAAGATTGGATTTTTTATTTTATCATCCTTTTTTATAGGAACCTTGCATGCATCCCACATAAACCTTTG
TTTATAACCAAATCGGGATACAAGAGTATTTAATTCTTTTACATCATTAACTAGAGTTTTAATGTTATAAACACACTTTA
CATTTGGTGCTTCCTTATCCCAACTTGCTGATTCAAATGATTTTGTTTTACATATACCCGAATTTACAGGGACACACACG
TTTTGGTCGGTACACCAAGTACTACAACATTGAGATGTTCCGATATTCCAATCTCCTACATGGTTAGAATCTTTTTTACA
TTCTTGTCTTGTCATGAATGCGGTGCAAGAAAAACAACTACAAGGACCTCCTGTATATGAGTTTGATTTATCGTGTTGTT
TAAATTGTGCAAAGGTTTTTGCCATTTTACGAGAATATTATTTCTATTAAATTAAATATTCTACGAGGAGAGTATTTCTA
TATAAATTATCTGAATAAAATATAGTCTA
>SEQ_96
CTATACTGTCCGTTTCTAAAATCCTGAAAAGATTTGTGAAATTTGGGTGTGTAATAATAATGCTGTCTGCCGTTGTATTC
CGCACCCATGTTTAATTCTGGATTAAAACAATCAATCTCTAAATTATGTCCTGTAATTGGAGATTTAAGAAAATCTGGTC
TTATAGAATAAAATGGTTTCCCAAAAAGATCTTGCATTGCTTTACATGTATAAGACTCTCCCTTGGAGACTGGATTTGCA
ACACTATAATTTTCTTTGGTTACCGAGTTTGAATCTTGTAATTTCTCATTACCAGCAGCCAACAATTGGAGCACAAAGTT
TTTAGAAAACTTGTCAAAAGAACCTTTTTTATTTACAATATTACTATATATGATTAGTACACAAATGATACAAATTCCAA
CAACAAGAAAAACCTTGACATTTGCAGCTGTGATGTGAATTTTCATTTTAAAAACTCAAAGTAAAAAAATGACATGTACA
AGTGACGATTGCGTTCAGGTTCTTCATAAAATAATTGGAGATTGTTTAGACATTGTAAAGTTTAAAGACGTAAATTTATA
TTACGAGTTAATAATCCTAAGATATGAGCTGTTTGTATCAGACTTTTGTATCAAACGATTTAAAAAATGGTGTCAAACCA
ATAAACATTTAATTCTGGCAAATGATGAGACATTGTTTACAAAAAATTATAGTCACATTTATCCTCATGAGAAATATTTA
CCCAAAAATACTCTTTCAAAGATATGGACCTTTTTACAAAATTCCCTACAAGACCATTATTGTACAACTTGCAACTTGGA
TTAGAGAAAAGTAGTTCTCTGAAACCGAAAGTACTTTAATATTCTACGAGACAAGTATTTCTATATATAAATTATCTGAA
TAAAATATATTGTACGAGACAAGTATTTCTATATATAAATTATCTGAATAAAATATATTATACGAGACAAGTATTTCTAT
ATATAAATTATCTGAATAAAATATATTAT
>SEQ_97
GTGTAGTGGGTTTTGAACTTGTGTGTTGAATAGAGTTCCATTTTATTGAGAATTTATAAAATGGCATTTTATCTGAAAAG
TAATTTTACAATGAATAAAGGTGTCTATGGTGAACTTTTTTGGTGTGGTTATCAGGATGATGATACCATATACATTGCAA
AAAAGTTAAAGGATGTGGATTTTAGTTTGTATATTGAGAAAGAAGCGGCAATTAGACTATCTAGCCTTCCCACAGTTTAT
AACGTAAAAAGTTTAGAGTTACACGAAGGTAAAAAATACCTAGTGTCGAAATACGTATCGGGTCCTCTCCTCAAAGATTA
TTATTCTCAAAATATGGAAAATATATTTTTGCACATTTTGTGTACTTTGGAAGTCATGGGTCGCTGTGGTGTATGTCACA
ATGATTTACATACCGGTAATATAATTATTACCAAGAGCGATCTAACACATGTGAAATACTGCTTTGGTTCAGAGTATCTG
ACGGTAAATGTAAATGGTGAGCTTCCGGTATTGATTGACTACGGACAAGCAAATATAGAGAATTATAGATATAGACCTGT
AATTACAGGTCTGGACTTGGGCAACTTTGCGAGTTTAATACACGACAATAGATTTGACAAACTAAAGATTTATTATTCTT
TTAAAGAATTGCTAGAACCCGGGAAATTGCGCACGTTGATTAGTCATCTAGGAAAACCCACTCTCAAGAACCTTTCGGTC
TGGGTGAAAAAGAATGTGGGTCTTCTTTGGAATCCGATAAACTTAAATCTAGAGTATAAATTTATAAAAGTGTTTGACTT
GGTTGATTATCACACATCTGGAATGTTTCTATCATTTCCCCCAATCACCATGCCAGATTACGATACAGTTTATGATAAAT
TGGACAATCTATGGAGTATAAATTTTACAATGAATTACCATTGAATAAAGAAAT
>SEQ_98
TCCCAGCATGTGCAATTTATTTGTAACTTCCAAGAAAATTAAATATGTCATTGAGTTATTATTTTTTTGCAGTAAGACCT
ACCCAATTTTATCATCAACACAATAGGAAGTCTATGTGGTTCCTCTCCAGAAGAACTAAAAGAGATTAAAATTGTGGTGA
GTAATAATATAAGATATTTTAGAATGGCATTTACTTCGCATAGAGAAAATCACCAAGAGAATTACCAAATTCTAGAATTT
CTAGGAGACTCTGTAATATTTTCTGTTATAACTTGGTATCTGTACAGACGATTTCCTCAATTTCAAGAGAGTAAATCTTT
GGGTATTATAACACGACTCAAAGGAACTCTAATTAGCAAAAAATCTCTAGCTCATGCTGCTCAGGAATTGGGCTTTGAGA
AATTTCTCAATCTAAACATTACATCAGATTTTAACAAAGACGCTTTCCTAGAAGATGTTTTTGAAGCGTTTATAGGAGCT
GTAAATTTGGCATTTGATGATTATTACGGTACTATGGGTGCGGGATACAGCGTCTGCTATAAAATTCTAAAGGGTATATT
TGACAAACGAGACATTTCTGTTACGTACGATAGTATAATTGACCCAAAGTCTATCTTGAAAGAACTTATAGACGCACATC
CTGAGCTTGGAGTCTTGGAATATGTCCAAGACTTTACACCAGAACCTCTTTCTAGACTCTTTCTAAATGATGTTGAGATT
GGTGTGGGAATAGGTAAAAATAAAAAGATTCAGCAACCCATTGCTGCTAAACAAGGACTGGATTACATCAAACACACGTA
TGGAATAATACCTAGCGGGAATAAATTTGCTCAAAAATATACAAGAATCTAATTTTTTAAACTTTATTTATAGACTGTTG
GGCAT
>SEQ_99
AACCCAAAGACCTAAGTTACTTTTTGGAAATGGAAGCATCAAGAAGAATGCTATCCCATGACCAAATTTATAATGTAATG
AAAATATTTAAAGAAAATGATGAAAACTTTATCGCAAGCGAATATGTAAATGGTATGGATCTTTATGAAAAATTGGATAC
TCTAACAGACCAACAAATTATATCTCTTTTGTGTCAAGTAATGATGATGATTAATTTTATACACAATGCAAACATATCTC
ACAACGACCTGCATTTGAGAAATATTAGAGTTCAAGACACATTGGAAACTTTTTTAGAATATGATGTGGGAGGTCGTATT
TACAGACTTCCAACTTTTGGAGTAAAGGCTGTAATCATTGACTTTGGTCTCGCAACTATAATATATCCTTCTGGGAAATT
TAAAGTTGCCTCAGAAATTTATTGTGGGGATTCCTTTTTAAGATTAGACGTTAGATATGACATGTTTAGATTTCTAGGTG
CGTTTGTAGGAAGTATTGCTCTAAAATTTAAGACGGGAAGGTTTCCTTGTATGAAGATGATTAAATTTATATATGATGCA
ATTACAGGTCCGCAAAAAGTAAATACAAAATTATATTTTACATTGAGTTGGATGATTCCAAAAGAGTTTAAACAATACCT
ATGGAGAACATATAGATTTGAAGCAGAATTACATCTAAATTTCTTAATTACTTGATTATATTACCAAGATTTAAGAAAGA
GTTTACTAAACTAGACAAACTTACCGCTGTTAAAAAATTAACATCACACACATTTCCCGAGACAGACAATCATCTCTTTA
CTTTCATCACTACAAAAGTTATGAACCC
>SEQ_100
AAATGGATCCTATTGTAAAGATTCTTCAAGATAATGCCAATAACAGAGTTGAGGGAACTACTCTATTTTCACAAACGCAT
TCCAAATTTTGCGACCCAGATTACGGACAGACTAAAGCAAAATTTGCGCTATTTTCTTATGTCCCAAATCACATTCAGCA
TGAAAAGAATAAAGAACTGATTGAGAGGCTATTTTCCACAAATAAAATTGACGAGCAAACCAAATTGCTGCTTGTAAATA
TGTTTGGAAAACAAGGCAATACTTTTCCAGGAGTCGGTAGAATCAGAGGGTGTTTTAAAAATATCAAAGACGCAACTAGG
AGAGCAGAATATCTAGTACAAGAGGTAGACCCATTTACATCTGTAATGATCTGTATGATTGGAGTGCCATTTCCTCTTGT
GGAAGGTGGTTATTCTAAAGATACTAAACTGGCTGTAGATAATGTAGTGCAAAAAGATATGAATAAAAAGAAGGCTGCTA
ATGAGAAAAAGATTCAAGACCTCAAAAAGAGAGAACAAAAGATTCTTCAGGATCAACATACAGAGGCTTCACCTCTCGAC
TTGTATATTCAGAAACGAGTTAAATTTGCACAAATCACAACAACATTGACTGATATGAAACAAAAGCTTTCAGATTATTC
TGGTTCGTTGGATAAGGTTATTCAAGAGATTAAAGATGTAGAACAAACAAAGCCTG
>SEQ_101
TGTGCATTTATCTAGATTAATTTCTAGTTTAAATTTTGACAAGTTTGTAATCACTAATTTTATCGCCACATTGTTATACT
CAAATACACCGATTACAGTGGGTGATAAAATGTTATTTCTAAGGAAAACTGGAAATTTACTTTATGTTACCGATGACCCA
ACCAATCCCATTGATTCTCTTGTGCCTTTGCCTAGATATTGGGACCAAAGCATAACATCTAAAGAATTGGTTAATAATTT
AGAATCTGACTGGGCAACAGAAAGTGTAAAGATGCTTTTTGAGGATAAAGACACTCAGCACAAGACTATTCTCTACAAGT
TACCGAGAACTTATCAACACTTGTTGTTGACTTCATGTTTGTATGCGCATTTATACAAGACTCATCCTAAAAGAAATGGT
AAGATTGTAGATATTATATTAAAATATTATGACGGGTTTTACAAGATTGGTAAAATTATATATGTTTGGTTGTTTCACGA
ACAATTTGGCACTATATATTTAAAAAAATCTAATGAGATATCGTGGGAACCTAGTCCCAAGGATATTTATCAGGAAATGC
GTCAAAATATTTACAAATCTCCAGTGGGTTATTATGGGTTGTACAATCCATATTTGGATGAATTTTGTTTGAGGAAAATT
ACAACTCAGAAAGAAACTGATTTGAGAAAAGTTGCAGTGGGGAGA
>SEQ_102
GCGTATTTTGGAATTATTTTCTGGGACAAAGAGTGTTGGTAAAGTAGCAAAATCACTGGGCTGGGAAGTTGTGTCTTTGG
ACTTGAAAAATGCTGACATCAATACAGATATTCTAAAATGGGATTATAAAAAAGAATTTCCAAAGGGTTATTTTGATATC
ATATGGGCTTCTTTTCCTTGTGAAACATTTAGTATGACACGGCAGAGTAATTTAGGTAGAAAGTGTAAATCTGGAGGCGT
ATGGACTAAAGAAAAACTTCAACAAGATATAGATAATGTAGGTCTTCCGTTACTAAGAAAAAGTGAGGAAATTATATCGT
GGTACAATCCAAAGTATTATTTTTTAGAAAACCCCGCAACTGGGAAAGCAAAATTATATATAGATAAACCAATGTATATA
GTTGACTATTGTCAATATGCTCCAGAGTGGGGATATAGGAAAAGAACTGCAATATGGACAAACGTAGTAGGTTTTGAGGC
ACGATTGTGTGATACAAGTACATGTAAAGCAGTTTATAGAAACAAAACAACAAAACGTATCCGACATAAGCTATGCACCG
ATGCGGGGAATGCAAAGAAAGGTACAATAGGCACAACCACTAGAGATAGATATAGAATCCCACCAGAATTAATAAAGAGT
TTATTTATCAGCACAG
>SEQ_103
CTAAAAATGGGTATTCGTATTGTTGCTGTTGATGGTAATATAGGTGCTGGGAAAACTGTGACGCTCAACAAATTGGCAGA
AATGGGTTATACAGTATTCGAAGAACCCATTTCTCTGTGGCAACCATTATTGGAATTACAACAAATGGATAGATTTAGAT
GGACATTTACACTCCAAATGTATGCTTTATCATTCTTTATACATATACAAAAGACTATTGCAAAATTAGATGTTAATTCA
GTAAAGGATGGAATAGTGTTTGTAGAAAGATGTGCAACTTCATCCAAGGTATTTACCAAAACAGCATTTGATGATGGTGT
CCTTACAGACCTGGAATTTTCTGTTTGGGATTCTATCTACAATATAACATTTATTAAACCAGAAACTATATTTTTCCTCA
ATGCACCAATCAGTATTTATATGGAAAGAATTAAAGAAAGAGGCAGACCTGGTGAAGAGTGTCTTGATGAAAAAAGACTT
GCTCTATTGGATGCTAATTATAAAAAATTTTACAAAGAATTACCTAAAATTAATATAGACTCAACTAAAACAACAACTGA
AATTGTTTCTGAAATAATTACACATTTATCATCAAAAGTTTAATTTCAGTTTAAGAAGGAATTTCTATATATTTATTC
>SEQ_104
TGGCTTTTGGCTAATTTGCCCCAAAAGGTTCAAAATGGCTGTGGTGGTGGAAATCCTGCCAATATTGCACCTATACTAGA
GCAACACGGAGCTCTCGATTCTTCGTGTATAGATTATTCTTGGTGTGAAAATGATAAAAAACTATGTGCGGGAATGTCAT
CTACTCAACATTTTGATGCGAAATCACTCACTGAAAAATTAAACAAACAGATACCCAAAAAGGGTTGTTGGTTTCCGCAA
AAACGTTTTCTATACAAACTAGACAAGGGATCAGATGTCTTTTTTATCAATCCGGAAGCTCCACAAGAACTCTTTAGGAA
AAACGTAAAGACTCACATACAAGATTTCGGACCTTGTGTCGGTGGGTATGTTGTTTTACGTAATTTCATGTCAGGAGAAC
ACACAAACCCTAAACTAGACACAAAAGGAATATACTTTGAAAAATGTAACTATGATAAATGGTCGGGTATTTCTTGGGAT
TCTACAGCTTCCACTTCTGGTTTGCATGCTGTAGCTATTGTAGGTTGGGGTGTTGAGGATAATGTTCTTTATGCACCCGG
TAAAAGAGGTACTGTACATTATTGGCATTGTAGAAATTCATGGGGGCAAGAGTGGGG
>SEQ_105
CATTGATAGGATTGAATTTGCAGGAACAGAAAACTTTAATGCCGGTAAAATAATGATATTGCAGCTGTCTTGTTTAGCAT
CAATAACAAACTCAAGACGCAGAAAATTATTAATAGAGTTGTTGGTTACACACCTGATAAGGCAGTTACCGGATCTTCTT
CTCTCGTAAACACTCCTGGTATCAAGAGACTTTTGGGAAGCAATGGTAACCATATTCAGATTCCTAAAGGCGCAATCATT
GATAGGATTGAATTTGCAGGAACAGAAAACTTTAATGCCGGTAAATTTTCCATTGGTTTGGGGGCTTTTAATAGTCCAAT
TACATTTCCTCTAATTGTAGAAGCTTCTTCTACTGTTGCGTGCGAGCCAATCGGAGGGATTAGATGTTTTAATTTTGAAG
AACCTTCTGGAGCGACTGATTTTGCGCTCGTGTCACACAATAGTTTTGTTAACATCAACGCATCTATTCCTGTCAATGGT
GTTTTGCAAGTATCTATATTTTATCATCTCAGGGAGCCTTTCTCTGTGTGAAAACAAACTAAACTCTTATTATTCTAAAT
AAGTTTGC
>SEQ_106
AATCTATGGAGTATAAATTTTACAATGAATTACCATTGAATAAAGAAATTATCCAGTATATGGTAACACATCACCCGCAG
CATATTTTCAAGCCAATAGACTCTTTGAATAAAGCGTCTCAAAAACTCTAGTGAATCAGACCATGTCTATTATAACTCCT
ACAATGTACGATAACTTTGATACAGATAAAATTGTGTTTGAACCGGCAAAGCAATTCTCAGGTCCCAACGGCTCCAAGTT
TCATAGAATATTTGTCAAGTATGAATATGACGAAGGGGTTGACACTCTTGTGCTGCAAACTCCTGTTTTGTTTACTTGGG
GAATAAATATGGGAAAGAGTTTTTCCGACTCTGATGTCGGAGCACCTCAACTGAGTCTTGTTAGCTATAACTCGGCAACT
GGTCCTACTAGAGAAGAAGAGAAATATATTGCTGTTTGCAACAAAATTGTAGGCGCTATTAAATCTCATCTTACAACAGA
AACAACTAAAGAGGAATTGGATAAATGGGATATGGATGCAGATGTTAAAACAATGAAGTTGTTTT
>SEQ_107
CAGATGCAAGACAACTAATACTTCTGTATTTAAATACATGTTTGACATGTTGTTTCACAACATGTCAACAGTTCCAATCA
CAATTTCTAAAACTGGATTTAAAATTTACACTAAAACAGATTCTGGATATACATTTTTTGTAGACTTTCCCAAAGAACTA
TTTTCCGAATGGGTTTATAACAATACTAAATCTCTATACTTTGGTTTGGGGACATTAAATAGTCATGATTTTAAAGAACT
AACAAGTAAATCTATTATGGAAATGTCTGTATATAATAGAAAGTCTGAATTGGATGCTATTATATTGAATATCAAAGTGA
CAAATACATCTTGTAAATTTGTAAAATGTTTTACAATGTATTCTGAAGAAATACCATTTATACAACCTGAACCTATCCCC
CGTGGGAAACTACCAGTAAGTCTTGGTGCACAAGACTTTACAAGTCTATGTAAAGGTTTCAAGTCTGGAATTATTCACAT
GATGTGTGATAAAGATTATTTCAGCATCGCAAGCAAGTTGGAGGGTGTAAG
>SEQ_108
ATGACAGAGTTACATATTAAAGAGTTGGATTTAGCACAAATCCGTCCAAACGATGATGTAAAACAAACTGCTAAAGGTGG
ATTTAAAATTACAATTGTTGGAAAACCAGGTCTTGGGAAATCCACTCTCATTAAGCAGATTGTTTACAGTAAAAGATTTT
TAATCCCTGTAGCAGTTGTTTTCTCTGGTTCAGAAGAAGTAAATGGATTCTACAGGGGTATGTTTCCATCATGTTACATT
TACAATACATTTGATCCCCAAGTATTGGAAAAGATATTTCAGAGACAAATTTATGCAAAAGAACATTTACCAAATTCATG
GATTCTTGTAATTTTTGACGATTGTATGCATAATCCAAGCGATTTTCTAAACAATTCTGTTTTGAAGCTATTTAAAAATG
GAAGACATTACAACATATTAGCAC
>SEQ_109
AGCAAGTTTAGCACCCAGTGCTATTGATGCAAAGAGTAATTTATTTTCAGGAACTAATAAAACAAATGTAATTATTCCTC
CATTGAATACAGACATTAGATTTTCTCACCATTTAAAACTTCATAGTGCAGAGGATGATATTCCATATACTCCGCTGTTA
AGCACACGTGCTATCCCAATTAACGCTATTACACCTTCATCAGTTAATGAGTTTAACTTTAGCAAATCGTTGAATTTATA
TAAACCAGATTACGGTTATAATCCCAAAGATTACAATCATCTAGCAGATAAACACCCAAAGACTTTTCATATTCACCATA
ATTTACTTAAAAACTTTAGTTGGTCGCTTGAAGACGAAAATGATTCCAAGTTAATAAAGATTAAGAAATCTCTAATATCA
AAACCAAAAACACAATACGCCTG
>SEQ_110
CACAGTTTGATAAAGAAGTTATGACCTCTATAGGAGGTCCCGTAGGCTCTGTTGTTTTGCTCAGAGCCACAGAGCCTCCT
ACAATAGTAGATGCTACTCAGGTAGAGGATAAATATAAAAATATTAAAAGAACTCTACCAGACACATATTACCAAGCCAG
TCCTCAAGATGTCGCCACTTATAACAGAAGAAACATTTCTCTTGGGGAAGGTGGTGTAGATTCCGTAGGAAAAGAAATGT
CATATAGTAATGTAAGATTTACATCAACAACAAAGATACTGCTATTGGGTATCTCTATATTATTTGTTGGTGGATTACTA
ATGGCTTAATTGAATGCATTATAAATTGGTTTAACTGTGGCATAAAATGAGACCCTTTTATGCATTATTCTCATTATTAT
CTAGCAAT
>SEQ_111
AAGAATTATTCAGGATGTAGAATTTTTTTTAAACAGAAGAGATTTCCCTCTTATGAAAAAGGAACCTCTGGAACCATATG
ACCACATTTACGGAACCGCAAAATTAGTTAGTCACAATTATGAGAAATATGCACCTATAATTTCTTTTTCTGTAGACGAT
ACATTTGCGGATATTATGATGCCCACATTTGAGGACTGGGCTCGTGTGTGGGTTCAAGAGGACGGTGTGACGTCTCCTAA
ACAACACAGAGAATATCCAAACATTAATTCTGTAAACTGGAATGAAAAGAAGCCTATAGTATTTTTTAGAGGCCAGAGCA
CTGGGTCTGGGTTCGACTACCACACAAATCAACGTTTAAAAGCGTTTGTGATTGGT
>SEQ_112
CCTTATCTATTACATCAAAATTAAAGATTGCAGCTCCTCCAGCAATCCCTACCATTGAAACACGACCAATCTTTTGGAAT
AAATTTTTACTCAGTACTCTAGCCAAGATCTCTATCGGTTTCAATCCAAGTAGCAAAAGAGCAGAAACCAATGAACCGGA
TGATACAGCAACGCAGTTTTCTAGTCCGTTTAAAACTCCTTTTTCGCATAAATGTTGTAATGCTCCTAGTGTGTAAATTG
CCTTTACACCATTTCCTGGGAGAATTAAAGTTTTATATGTAACATTTGTCATTTTCTTAGACAAATGTTTTTAATCATAT
ATATTTTAGAAATGTAAAATGTCC
>SEQ_113
GCAGTATGTATTGGATTTTAAACCAGTGTTGCGGACTCTTTTGGATGGAATATTTTTATTCCGCGAGCAAAATCAGACAA
CGCTGGATAGGTTGTATAAAAATTTTGGTGGGATAATTCCTTCCAAACAAGAATTTATTAATCTACTCAATAAAGTAACT
AGTAAACCATACAATTGTTTATATATAGATAATGCAAGCTGTAATTCTAAACCATGGGAAGAATGTGTATATTGGTTCAA
AGCAGCTCAGATTCCTGATGATTTTAAATTTGGTTGTGACATGTACAG
>SEQ_114
TTCTCGGTCATCTATAATAACTGTATTTTTCTTTGAATAATATTTTGGGAAATTTCTGTATAAAAATCTGAGATCTTTAT
GTGAATTACCAACCTTTTGTGAAACTTCACAATGTTTGCTGGAAAATATATGTTTTGGGATTCTATTTGACTTGGTAGCT
ATAAAATGTTTTACTACAAACATAGCATAAGACCTAGTTGCTGCTGTCCAAACACTAACACTGAAATTAGAAAACAACCA
ATCCAAGAACTCCTCTAATCCTGGGCCGCT
>SEQ_115
TCCTGGAAAATTTATCAAAGCAAAATATATTTCCGCGCAACAGCAGGCAGATTATAAATTTATCCTCAATTTAGAGGGAC
ATGTGGCAGCTTACAGACTCTCTTATGAACTGAGTTTTAATAGCTGTATCCTATTAGCAGAGAGCAAATGGAAAATGTGG
TACAATAATATCTTGGAACCATGGGTTCATTATGTTCCTGTTAAAGAAGATTTGTCTGATTTGGTAGAAAAGGCCGAGTG
GTGCAGAGCCGACGACTCCAAATGCGGAGT
>SEQ_116
TTTAGCTATATCCAAGTTTGTATTATTTACAATAGTTTTGAAATGGTTTCTGCACATTCTACATGGAACCATTAACGGCA
AACCCTTTAGAAAAGATTTCATCAATTCACTCTCTTCTTGACTGGGTGATATTGGGAAATTGGCTGCACCATTATGAAGA
GTAAACCACATGGGAGGACCAAACGATTCAGGACTTCGC
>SEQ_117
AATACGCCTGTGGTTCTTGCTTTGCCATATGTATGGCTCAAGTATTTTCAGATTGTTTGGTGGTATCTGGAGCTGTTGGG
TGGGCACCAAACATTTCAGAAACTTGGCTTTTGGCTAATTTGCCCCAAAAGGTTCAAAATGGCTGTGGTGGT
