# Supplementary material for: Distribution and Phylogeny of Erythrocytic Necrosis Virus (ENV) in Salmon Suggests Marine Origin
Source: Viruses. 2019 Apr 18;11(4):358. doi: 10.3390/v11040358 (PMC6520742; doi:10.3390/v11040358)
Supplement: Supplementary file 1 [file viruses-11-00358-s001.zip › viruses-475811-suppl-final/Sequence submitted to GenBank.fasta]

>SEQ_77 [organism=Erythrocytic necrosis virus] Putative DNA-dependent RNA polymerase largest subunit, partial
GCGATAAAATTTGGATTGTTGGGTGACGAAGACATAAAGAAAATGTCTGTAGCACTCATAAACAATCCTAGTCTCAAAGA
ACTTCCTGGGACTGTTTATGACCCCGGTTTGGGTTGCACAAATTTACAAGCAATCTGTAATACATGTGAAAAGGATATTT
GGTTGTGTCCAGGACATTTTGGACATATAGCTTTAGAGTGTCAGGTTATTGTGTTATGGAAAGAAACTGTAAAATTTCTT
AGGTGTTTTTGTTTTCACTGTGCAAGAATTCTTGCCAATATCAACACCAAGTTTGATGTTGGAGTTGCTTTACTCAGTAA
ACAATCAGACTGTGGATTTTGTTTTGAAAAGACATTTGACTACAAGCTTGTATTTGGTGATAAAGAAGTTTTTATTCAAC
AAAAAACCAAAAAAGAAAAGATTATTAGAAAGCTTTCTGTATTAGATATTGCAACACTGTTTGATAAAATATCAAACCAA
GATTTGTCCAGGCTAGGAATAAATCATTTACGGACACATCCGAGAAATTTAATTCTCACGGTATTTCCTGTTTTACCAAT
TTGCTGTAGACCAAAAGTGTCTGTGGGAGAAGCATTTTATGACGATGATTTGTCAATATCGTTATCTCAGATTATTAAGT
TTGTGTGGAAAGTCAAGCAAGCTTCCGTAGAACAAAAAGAAGCAGCTATAAATCAGTTGCAATTAAAAATACTTTATTAT
TGCAACAATTCCAAGGGAAAAGATATACATTCAACAAATAATAAAGTAATGGTGGGAATTAGGGAAAGAATTTCTAAAAA
AACGGGGTTGATTAGACAAAATATCATGGGAAAGAGGTCAGATTACACAGCTAGGAGTGTTGTGGGACCACATCCCTTTT
TAGAGTTGGACCAAGTTGCTGTCCCAAACGAAATTGCAGATAATCTCACAGTTCCCGAGATGGTTACGTCGTTTAATTTT
GAGAGGTTATACAAAATCATTGTTGATAAAAAGGTTCCGTTTATAGTACGTAAATCGGGTGTAAAGATTTCAGTGGATAG
ATTTGTTAAACTTGGGAGTACTATACTTCAACACGGAGATTATGTAGACGGAGAAAAAGTTTACGATTGTAACATTAATG
TAAGAGAGGGCGCTATTGTTACCAGAGACTATACAGACTTTGTATATAATCACATAGTCAATCCAATTAATTTAGAAATT
GGAGATGTAGTACATAGATATCTTATCGATGGAGATGCCATTGTTCTCAACAGACAACCCACTCTGCATAAAAATTCTAT
GATGGGTATGAGGGTAAAAAGATGGAATGGAAAAACCATTTGTGTTAATCTGGCAATCACGGCTGGGTTTAACATGGACT
TTGACGGAGACGAAGGCAATCTAAATTTACCGCAATCCCTAGAAGCAATTGCAGAAGTTAAACATCTTATGAATGCAAAG
AATCACATTCTTTCTAGTCAATCCAATAAAGCGTCCATTGTTATTGTGCAAGATTCATTATTGGGAGCATATCTCATGAC
TAAAAATAATATTGTAATGTTGAGACAAGAGTTTTACGACTGTCTCTTTTCCATTTCTCACAATTATAACATCAATAGAG
CGGAATCTTTTACAAGTAGACAATTGTGGAATTTTTTATTTCCTCCGGATTTTCATTATAATCAAAAGGAAATTTGTATA
CGACATGGTAAACTATTGGATGGTTACATCACAAAGAGTCATTTAAAATCTGGGAGCAATAGTTTAATTAGAATTTTATG
TTTGGAATATGGTAGCGATTTCGCAAACACATTTGTTACCAATGTACAACGATTAGTAACAACATTTCTTACATTTTATC
CTCATTCTGTTTCAATGAAAGATTGCCTCATTGATAAAAACACAAAAACTCAGATTGCTCTTGCAACGTCTAAATACATT
AAAGAAGCAAATCAAGCTTACAAAATTACAAACGCTCAGATTAGAGAACAAAAAATTAGCACTGCTTTAAATAATGCCAA
GGATATCGGAAATAAAATTGCCAAAGATCACCTGTCTCCCAACAATAGACTTGCGGCTATGGTTGAATCTGGGTCTAAAG
GGGATTATTTTAACTTATCCCAGATTATGGGATTATTGGGGCAGCAAAATATAACAGGGGCTAGAATAAAGAAAGATATT
GATAATAAATTTAGAACTTTACCATACTATCCTCGTGTAATCTTTGGAACCAAAAGATATGAAGCACAAGGTTTTGTGCA
ATCTAGTTTCATTAAAGGATTAAATCCAATGGAACTCTTTTTCCACACAAAAGCAGGAAGAGAGGGAATGATTGATACTT
CTCATAGGACGGGTTCTACGGGTTACATGGAGAGAAAAATGGTAAAGATAGCAGAGGATCTCACGGTTCATTACGACGGT
ACCGTGAGAGACGGTAGGAAAAATATAATTCAGTGGCTTTATGGTGATTACGGGTTTGACCCGACGACAACCATAGAAGA
TGACATTCCCATTCCGGTAGACCCACAGATGTTAGCAAAAAGATTAGATTATCACGCAGTTAAACCAATGTCTCGTGAAT
TTATACAAGATTTACTAGACAGTATTTTCATAGGTACAGATTACACTCCTGTATTTATAAAAGAAAAATTTACAACAAAG
TTAAAAAATAAACTTGAGGAAAAATTAAGCGTATGTAAGCTATCAAAAAGATTTTATCAAGAGTATAAAACAAGATTCTT
GGAGAAATATTACTCTCAGATTATTTCTCCCGGAGAGTCTGTTGGTATCATTGCAGCTCAATCTATAGGAGAACAACAGA
CTCAACAAATGTTAAATACATTTCACACAACTGGAAAGATTAGAAATGAAGAAGGAAGAATAACAGAAATATTAAACATG
TCCAAGCTCCTTAAAAACACATTTTCTAAATTATATTTTAAAGAAAAACTAGAGCCAAACAAAATTAGATATTTAATGAA
GGATGTGGTGTACACAACTGTGGGTGATTTAACAAAATCACGGGAAGAACAAGACGATGAAATTAAAATAAAACTGGATC
TGGATAAATTGTACAAACTTAGAATATTTACATCAAAAGTAGCAGAGGCTACAGACGGAGAAGAAATCGACAGACAGACT
GTGTTGTTTGAAAGTTTTCCAAACTGGGATGCTACCAGAGTCACAGGTATTAAAAATATAACAGATTACAACATTGAGTA
TGACTCAGAGACAGAAGAGTGGTATGTTTACGTCGAGGGTAATAATATCCCTCAACTCATTTCTCTCAGTTTCATTGACC
CCAAAAGATTTTACACAAATAATTTATGGGGTGTCTACGAAACTCTGGGAATCGGTGCCGTCAGAGAACAAATTCTCTCA
GAACTAACTACTCACTGTACCACAAATAAATGTCACCTAAGTCTCATGACTGATTTGATGACTTTTAGAGGTAAACCAAT
GGCTGTTGACAGATATACAATGAGACAGTCAACGATTGGTCCTCTGAGCAAAGCCACATTCGAAGAGAGTATGGATATCC
TTACGGCTGCCGCAATCAAAACAGAAGTTGAGACAAACTGCGGAGTCTCTGCTTCTATAATGGTAGGTAACAGAATAAAA
ATGGGAACGGGATTTACAGATTTAAAATTTAAACTTTAA
>SEQ_78 [organism=Erythrocytic necrosis virus] Putative DNA-dependent RNA polymerase largest subunit, partial
ATGATATATAGCGATTTATGTGTTAAACCCAAAGAATACGGAGATCCGGGTGGATATTTCATCATTAAAGGCAAAGAGCG
TGTTTTGATATCATACATGAGAAGTCTGCATAATAAAATTTACGTGACGCCATTGATAAAGTCAAAGTTTTTATTTTCTG
CTGAAATAAGAAACACAAGCGATTCCAACACAAGTATTCTAACAATGGTAAAGTGTACTGAAAATAGTATAATGTTTTCT
ATTCCATACATTAAAATATTTATCAAAGGAGGTATTTTACTTAGACTGTTTGACACACATCCCAACGAGATACCATTTCT
CAATCAAACTGTTTTTTACAAAGAAACTCTTGGAGAATACGAATCTATGGATAAGACAGAAGCGCTTGTATTGGTTTCAA
AAGAATCTGGTTTAACCGAAGAATACATTGAAAACATTTTGACTCAACATTTAAATGTAGAGTTTTACAAATACAATTAC
ACTCTTGTTCAGTTTGGGTTATTTACAAGAAAGTTGGACATGTATTTAGCAGGAAATTTGTGTCAAACGTCAAAAGAAGA
GTTGTGTAATAAACGTGTAGACTCTCCTGGGATGTTGATGGAATATCTGTTTCACGGATTATACAAAGCTTTTGTCAAAA
GTATTTCTTATTCCATTAAATCACCCAACATTGATTTGACTCAAATGATTTCTGGTAAACAAGCAATCACAAACGAAATA
CTCACATGTTTTCTCACAGGTAATTGGGTTGTCAAGAAAAAATTTGGCCAATCTTTTACAAGAATGGGTATGTCTCAAGT
CATGACCGCAAACAACCATCCCGCTAGGTTGGCTCATTTGAGAAAAGTTATGCATAATATAGGAACCAAAGGTAAAAATT
ATGGAGTTAGACAACTTCACGGAAGTCACATGGGAATGTTTTGTCCGTTTGAAACACCCGAAGGAGAAAGAGTTGGACTA
GTCTTGAATCTAGCAATATCTGTAGAGATTTCAGTCAAACAAGATCCTCTTTTGATTTACAATATAGTGAAATCTCTACC
AGATTTCACTCGCATTTCTGACATACCAAAAAAGACATTTACCGACCCCATACTTATTAACGGAGTTGTTGTCGGTGCAG
TTTCCAAACGACATGGTAAACAGTTTCACACTATACTTTGTGACAAAAGAGAGTCTGGTGAAATATCACAAAAAACTAGT
TTGGTATGGAATGTCAAAGAGAGGTGTATAGAAATATTTACAGACGAAGGTAGGCTTTTACGACCATTTTACAATCTCAA
CAAATCTATTCACAATGAGGTAAAGTGGGATAGTGCGATAGAGACAAATCAGGTTGTGTTTAGAGCGTCAGAGGAAATAA
ACACGCTTGAGGTGTCGCAGAGTTTAAAAGACAAGAGTGCAAAATCTAGTCTTGCCGAAATACATCTTCCTGCTACAATG
ACTGATGTGATGGCTGGACTTATTCCGTTTGCAAATCACACACAAAGCCCTAGGATAATTTATCAAGCAAGTATGGGTAA
ACAAGCAATGGGTTTACCATGTATATCGATAGCAGATAGGCACGACACAACATTACACGTGTTGGATTATCCTCAACGAC
ATTTAACAAAAACATGTTTGTCTGGTCCTCTTTTAGCTCAAGAGTTTCCTACAGGAGCTACTCCGATAGTTGCAATATGC
ACAATGGGAGGTTTTAATCAAGAAGATTCCGTGTTGTTGAATAAAGCTGCTATAGAGAGAGGGTTGTTTAGCTCAACAAG
CTACAAGACAATAACTACTGATGTTGTCAAGAAATCCAAAACGGAAATAATGTGCGTACCAGACGATTCCATAAAGAGAA
GAGAGTTTAATTATAAATATTTAGATTCTAGGGGTATAATTTGTTTAGACAAAGCAAGGGGTAATTTTCTCAAGAAAGGT
GTTGTTATAGTGGGTAAAAAAGCAATAAAAGAAGATGGAAATTTTGAGTGTAAAAGTATTGTCCTCAAGTCTTATGAACA
AGGTATTTTAGACCAAATAAAAGTGGTGCAGGATCCCACCTCTGAAAATATAATTATACATATAAGAATAAGATTGCACA
AGATTCCAGAAATTGGTGATAAATTTGCGTCGTTTACAGCGCAGAAAGGAATATGTGGAATGATTATTCCTCAAGAAGAT
ATGCCGTTTGATAAAGATGGTATAGTGCCCGACCTAATTATTAATCCTCACGCATTTCCCTCTAGAATGACTATAAACTA
TCTTTTCCAAATGTGTTGTGAGTTATTTACATGCACAAAGTTAGAGAATCCTCTAGACTATGAACCTTTTCAAGACGCTT
CCATGTTTAACGAAATACCAATAGAAGATCGTCTGACTAAATTTCTTGGAAAAATGGGCGTAGACTCTTTTGATTCGGTC
ATGTACAGCGGTTACACGGGGAAAAAATATCCCACAAAAATATTTATGGCGCCTTGTCCTTATCAAAGACTCAAGCATCT
CGTTTCTGAAAAATTATATTCTAGAGTGACGGGACCTCTGGAACTCTTGACGCGGCAACCTGTTGCGGGTAGAAGACGGT
ACGGTGGATTAAAAACAGGGGAGATGGAAAGGGATTGTAACATTTCACATGGTGCTAGTATGGTACTTCGAGAAGCCATG
TTTGACAAGAGTGACAAGTATAAAGTTGCGATATGTACAGATTGTGAATTTGGACTAATGGAAGTTAGCGTCAAATATTG
TCAAAACTGTGGAAACACAAATACCAAAATTGTAAACATTCCATACACTACAAAACTCCTCTTTCAAGAACTTCAAGGTG
TTGGTATTAGGTTAAATATTACTTAG
>SEQ_79 [organism=Erythrocytic necrosis virus] Putative DNA polymerase, partial
ATGACACTTACATATAAAGTTTATATATATCAATGGTGTTTGTCTGAAAAATATGTAACTTTAATTAGAGGTTATGGTAT
CGATGAAATGGGTAATCGTGTATGTGTGTATGTGGAAGACTTTCAACCACACATTTACATTGAAAACACATCAATGTTGG
ATTTAAAAAATCTTAAATTTTCCGTTTGTGAAAAGGAAAATTTATACAACACAAAAGCCTCCAAACAAATATTTCTCAAA
GTACATTTTAAAACTAAATATTTAATGCACACTTTTATCAGAGAAAATGGTATAGAAAAGATTACACATGAACAAAATGC
ATCCAGTTTACTTCAGTTTCTAACACAGAGAAATTTAAATCAGGTTGGTTGGATTGAAATTGATGGTATAGAGATTGAGG
AAGATAATTTGTGTGCTAAAAACTATGAATGTGTTTGGACAAATGTCAGACACTGTGACGGTCCATTTATAAATCCTCTA
ATTTGTGCATTTGATTGTGAGGTTTACTCAACAATACCAAACGCAATGCCGAGCGACAAACCAGGAGATGAGATATTCCA
AATATCTCTAGTATTTTCAGATGGTGATTCTTTTCTGTTATCGTTGAAAGGTGATGATTATAATGATAATGAAACAGATC
CTACAAACAGTTTTTCTGTTTTTCAGTTTGATTCAGAAACTGAGCTGTTGAATACATTTATAGAAGTAATTAAAGAAAAG
AAACCCACAATTATTACAGGTTATAATATTTTAGGGTTTGATATTGAATACATTCTAAAGAGATGTACTAGATTATTTTT
ACTGGATAATTTATTTGAGATGGGTTATGGGAGTCGCCCAGGAGAGATTAAAGTGACAAAATGGTCTTCTGGTGCTCTTG
GAGTACAAGAGTTTGTTTACATTGATTGGGAAGGAATAGTGATATTGGATTTATATCCTATAGTCAAACGAGATTACAAG
TTTTCCAACTATAAATTGGAAACTGTTGCGCAAGCTTTACTGGGTTGCGGTAAAGATCCTATAACATTTAAAGATATATT
CAGAGCATATGAAACTAAACTTATGAAAAAGGTTGGATTTTATTGCGTAAAGGATTCTAGACTTTGTATTAAGCTCATGG
AAAAAATGTCTACATGGATTGGTTTAGTTGAGATGGCAAACATTTGTAATGTACAACCAATGACTCTATATCTCCAAGGA
CAGCAAATAAAAATTTATAGCCAAGTTTACAAATACTGTCACCACAATAATATCATAGTGAATACAAACGCATACAGCAC
TCCGGCTGGTTTAAAATATTCAGGCGCATATGTTATGGAACCGATAAAGGGTATGTATACTAATGTTGTTCCCTTTGATT
TCTCATCTCTGTATCCATCCATTATCATTACTGAAAATATTTGCTATTCTACAATAGCAAATAAAAATGTACCAGACGAA
AAATGTAATATTTTTGAATGGGAAGATCACATTGGATGTCAACACGACCCAAAGGTTATTGCGTATAACGAAATTAGTGA
AAAGATTTCTGCAATAGACAAGGAGCTTGTCAATTTGAGGAAAAAACGAGATACTTTTAAATCCAAACATGATAGAGATG
TTGTACAAAAACAAATTAATGCAAAGGTAGCAACACAAAAACCTCTTAGGAAGCACAGAGTAGATTTAAAATTACAAAAG
ACAATGGTAATTTGTGCCAAAAATAAATTTAAATTCTTAAAAACTACAGAGAAAAAGGGTGTTGTTCCTATAATTATCCA
AAATCTACTAACAAGCAGAAAGGTTGTGAAATCCCAACTCAAAATAGAAAGTGATGAGATTCTAAAAATTATATTGGATA
AAAAACAGTTGGCTTATAAAGTATCTGCCAACTCCATGTACGGAGCAATGGGAGTGCGGTCTGGTTATCTTCCTTATATG
CCAGGAGCAATGACTGTCACACATTGTGGAAGAGAAGCAATCAAGAAATCTTTAAATATTATAGAAAAGAAATTTGGAGG
AAATGTAATATATGTTGATACAGATTCCAATTATGTACAATTTCCAAATATAGATCCAGATAATCTTTGGACTCACGCAA
TCAATGTATCGAAAAAAGTATCGAGCCATTTTCCTCAAACAATGTCTTTGGAGTTTGAGGAAAAAATTTATCGTAAATTT
GTGTTACTCGGTAAGAAAAAATATGTCTACACAGAGTGGGACGAATCTGGTACTCATTCTAAAATTGGTTTTAAGGGTGT
TGTTTTAGCAAGACGTGATAATGCAAAAATTGTACGGGACTTGTATTCAAAGTGTCTAAAAAGTATCATGGACGGATTAG
ATAATACAAGAGATGTAGTCTACATCATTGTAGACTTTCTTTCACAGTTGGGTTGTGGATTCACTCCGGATGATTTTGTA
CTCACAAAGAGTGTAGGAGATGCAGATGGTGATTACGACTATGAAAATGGAAGATTAGGAAATTATAAAGTAAAAGCTTT
GGCATTAGATTATGACATTAGAGAAAAGCAACTAGGAGGCAAAAGCGAGCAAGATTGGTACAGTTCTCAGCTTCCTGGAC
ATATGCAACTGGTTAAAAAGATGGCGAAACGTGGAGTTCCTGTAGCAAAAGGTTCTCGGATAGAGATTGTTATACTTGAT
AATGGGAAAACTAAATTGGGAGAAAGAGTG
>SEQ_80 [organism=Erythrocytic necrosis virus] Putative D5 family NTPase ATPase, partial
CGACGCTCAAACGAATTATTCCAAAGAGTAAAAATGACTCCCAGGTTGAATCATCTATTATCAGAAACTAAATCTAATGT
TGCATTTCATACTCATGTGTCTCTTTCACCAACTGGAAAATATACAATCAATAGTAAATTGGGTGAATTTTGGAATCTGT
ACAATACAGAAAGACAAAATGAGACATTATCTATAGCGGAAGCTCCGCAGAATGAGATGCCTGTCATTGTAGATGTGGAT
TTGTCTGACAATTTTTCAGGAGTTGTGAAACATCTTTATACTAGACAAGATGTTCTTGACGTAGTTAAAGCTTTCCAAAA
GAGCATCAAAGAAACAATTAAAGATTTTACTCCACAAGACTTGACTTGTGTTTTATTGGAAAAGGAACCGTATGTAGAAA
CAACTGGGTCCAAGATTAGCATTATTAAAAACGGATTTCACTTGCATTTTCCAAAAATGTTTTTGGATAAACAGGTACAA
AAAGTTTACATTTTTCCTCTTGTAAACAAGTATCTAGAGGAAACACCAATGAATGGTAAAGTAGATGAAAATTCTTTAAA
TGTTCACTGGCTACTATACGGTTCAAGCAAACCAGAAAAAAATCCTTATATAGTAACAGGATGTTTTGACCACAATTGTA
ATAACATTAATTTTAGAGAAGCTTTTGATTCTCATAGAGTTAGTTTCCCCACATCAGTTAAAACGTTTGAAGATAAGATT
CCACAAATTTTATCCATTTTTCTAGGTGACAGAAGAGAATATTACCACACAGCAAAAGAATCCATCGTAACTCCACTCTT
GGACAAATTTACTTCAATCAGGAATCAGAGAAAACAGTTTATTCAAAAGAGTATAGAAGAATCTATTAAAGATGCAGAAG
AATTGTGTGAAATGATTGATCCGAAACGTGCAGATGATAGAACAGATTGGCTCACTATGGGATTCTGTCTGCACAATATT
TCAGGAGGCGATGACGAAGGGCTCACATGTTGGTTGGGATTTTCTGAAAAATCCCCAAAGTATAGCGAAGTAGAATGTTT
ATCCATATGGGAAAGTATGAGAGAAAATAAGTTTACGATAGGTACCCTTAAACACTTTGCCAAGATTGATAACCCCGAAG
AGTATGCAAAATGGACAATATCCAAAAGCGTACTTTATGTGGATAAAATTATTAAATCGAGTCATCACGATGTAGCAAAT
TTAATGTATTCAGAATACAGTTCTGAATTTGTATGCGCTTCTGTTGCTGATAAAACTTGGTATCAGTTTATTAATCATTC
TTGGAAACTGATAGAAAAAGGAACTACTTTGAGACAGAGAATCTCTTCTGAAAACGGTATACTGATGCAACTTTTACATC
AACGATTGGAAAAAGTTTACGATAAAGATAAAGAACTAACCAAAATGATTACACGTATAATCAGCAGTCTAAAATCAGCT
CCCACTAAAAATAATATTATGGTAGAATGCGCAGAAGTATTTTACAACAAAGATTTTTTCAAGCTTTTAAACAATGACCC
TTACCTGTTTGCGTTTAAAAACGGTATATATGACTTTGCTCAAAACGAATTTAGACCCGGCAAACCAGAAGACTACATTT
CAAAACAAATTGCTGTAGATTATGTTGATTTTAAAAGTTTTAATCATCCAATGATTGTCAAAGTAGATGAATTTTTTAAT
CAGGTTTTCCCCAATCCAAATATTAAAAGTTATTTTTTGCTACAAGTGAGTAAAGTATTTATAGGAGGAAATGCAGACAA
GATTTGTCTTTTTTGGACGGGTGCTGGAAATAACGGCAAGACAATTACACAATCCTTTTTTGAGAAACTATTGGGGCCCT
ACGGAGTCAAACTTAATACAAACGTAATTACGGGGAAAAAAATACAAAATGGTGCTCCCAATCCAGAGATGGCAAGATTG
GGAGATGGAACAAGATGGGCAGTTATGGAAGAACCAAATTCAGATGAAACCATAAACACTGGAATCTTTAAAAATTTAAC
AGGAAACGATTCCTTTTTTGCAAGAGATTTATATTGTGCAGGTAAATCCACAAGAGAAATTAAACCATTCTTTAAACTCC
ACTTTATCTGCAACAAACTTCCAAATTTATCCAATTCTGATATTGCTACATGGAACAGAATTAGAGTGATTCCATTTGAA
TCTACTTTCACAACAAAAGACTACCCAGAGCAACTGTCTGAGCGTCAGAGACTAAAATTGTTTCCTGCAGATTTGCAGAT
TGAGGATAAATTAAACAATCTTCTTCCCGCTCTGGCGTGGTATTTGGTAGAGATTTGGAGACAAAACAGATTTCTAGACG
AACAACAACCTCCTTTGGAAGTAATGAGCGCAACAGACAACTACAAAGACGACACAAATATTTACAAACAATTTATTCAG
GATATGGTTATAAACAACAACATAGCAAGATTATCATACACTCATCTTAGCACTGTGTTTAGGGAATGGAAAAAGATTGA
GTATCCTCTTGTTGTTACGTCTACAAGACATCTCAAACAAGAATTTGAGACTATACTTGGACCTCTG
>SEQ_82 [organism=Erythrocytic necrosis virus] hypothetical protein, partial
ACAGATTTGGTAGCTGTGTTTGATGTCATGAAAGTGTCTGTCGATATTCCATTTATAATGTACAAAGGAATAATTAAAAC
ACTGAATCATTTCAGACCACCTCAAGAATGGTTGGAAATGGATTCAGAAGCTGGAATAATATTTAAAATTAAACATGGTA
ACAAAGATGACTACTCTACAGGAGTTGTTGTTTTGGAAACTGTTTGTTATTGTATTTTAGATACTTCAGATCATTACAAG
TCTGTGGATGAAAATATTTTACTAGAAAATTTAAAGATTTGTCTTGACGACGACAACCTATTATTATTGGAACAAAGTAC
ATTTCTTACATATAGTCTAGTTGGCGCAGAGTTTCATAGCTGTTATCTTTCAGATATTGTAATGCATAAATTATACTCTC
TTTTTTTTGTTGATGAATATGTAAAACCTAGCAAAAACACAAATAGACTTTACCTACACATGGTTGACGGAACTGGAAAC
ATTAGTTTGTTTCAAAAATATACAAAGAAACCATTTCAGTTTAATGTTCCTCAAGGAACACCTTTCATGTCAATCAGAAT
TAAAACTGAAACTGTGTTTATGACGCATAGATTAAAGATGATTGTTTTGGCGTTGATTAGTTTTTACAAACAAAATGTCA
AGGATGTTATAAATTTTTACAAAAAATTTATAACTATTAAACCTAAACACAAGAGTTTTGTAGTAGATGTTAAAAAGAAA
CCGTTGAAATTAATTGCTCCCGATATATTTTTACCAATGTATTCAAGGAGATGTTTAAACATGCCTTCTATTGTAACTCA
TGTAAAACAGAATCAACCATTTATAAAGTTTCCATTGTTTGGAGAGTCTCAGGCTAGACTTTATGTATGTACTCATAAAA
AATATAAATATCCGGGATTGAGAGTAAACGAGTTGGCAAACAGAGAAACATTTCCATTTGTACCATGTTGTTATTCAAAA
GATCAGAAATTAAACCCAGTTTCTAAACTAAACAAATATATAAACAAGACAACAGTCTCTCCTAAAATTAAACACAGTCA
AGGTGCCATATTAAATTTACCAGTACCTCTTAAACAATACTTTACATATGTGGACATTTTGAGCGATTATATTCTTTTGA
GTAATCCAGCTGGACCTCTTTCATTACCAAATGCCGTACACTATGCAATTTATAAAAGTCCAATAGACCAAGAAACTGTA
GATTCTTTTGAGGATATAAATTTAAATGTGTGCGCTCAAGAAGAATTCCCAACAGACGTTACAAACGGTATTTACCCAAA
CAATCACATCCGACTTCTTGAGGTTTTTTTCAACGTGTCCATTTTTTTGTTTGATAAAAATGGACCTATGCTTCCAAACT
ACAAAACTAGATATCTTAAATCTACACCAAAAAAAAAGACTATATTAATATTTGTTAAAGAGTCTGGTCACTGCCTGCCT
CTAGCAAAATCTGGCGCACCCACTATATATTTTCCACTCAATAAAACAATAACAAAACTTTACACTCATTTGGAGCAATT
GGCACCGCAAAAGTTTACAAATCAGTCTGTGCATGAATATTTTTCTAGGTATGAAATTATAGGACAAGTGTTAAACTCGG
AAAGACACTGCATTTTCTTCATTTGTCTAGTAGAGGGAAAAGAGATTCCAATTGCGACAGAACCTCAGCTTCCGTTTGAA
GCGCCTACAACAGATAGAGTGTTTAGACTAGAGAATCGGAAAGATTTAGAAAAATCATTCAAACAAGCTAAAGTTGTAAT
AGTTGGGGGGATTGTTAAAGAAGCCACAATACCATTTTCATCAAAAGCTAGAATATTATGCAACTTTACAGCTGAAAATG
TTAAATTGGAAGAATCTAAATCAAAAGAACTTTTCCCAAATATAGTAAGCGTCGTTGATAAGACGTTGATTAAATTTTAC
AACACCAAAAAGCAAGTTAAAATGTCTCTGGAGAAAATAGAACAGTTTCTAACTAAAATAAAAATTACCATAGACCAAAA
GTCTATATCCTCATGGTTGATAAAAAATAAACAAGTAATCACGAAACTTACTGGTGTTACACTGACTGAGAAGGATGTGG
AAAAGATTGCATATCTAATTGTTCTCAAATTTAAAAATAACCCACAGCAACTTGGACTTGCTTCAGACTTGGATTTGTAC
AGTATAGAACCCAGAGATAACCAGGTTGTCTCTGTAAATAAAGATGTAATGCAAATCAACATGAGAGTTGTAAAATACAA
ACCACATTTAAAATATCTAAATATAGGAGACAAGCTTCTTATACACAATGTTCCGTTTGAGTGTGTTGAAACTTTGGATT
CCGAGTCCATTACTCTCATTTATGAACCGGAAACAAATGTATTTTACAGTAACGTTACTGAGACTGAT
>SEQ_84 [organism=Erythrocytic necrosis virus] Putative DNA double-strand break repair rad50 ATpase-like protein,partial
ATGTTTTCAGTGACTAAATTAAAGGTTTATTTATATAATTTTAAATGTTTTACAGAAAAGATTGTAGATTTATCTGATTC
ATTTACATTATTAGACGGTCCTAGCGGCTCTGGGAAATCGTCTGTTTTACAAGCAATAACATTTGCAATGACAGGTGAAG
GAAAAAGCTTGACAAAGTTTGGACAAAAATATTGTAAAGTTATTTTAGAAATAAATACTCATAATTTAATTGGTGTCATT
ACAAGAACTAAATGTCCAAATAATTTAAAGTTTTCGCTAACCATAGATTCAGATAAAGTAATTTATGAGGATAAGATTGC
ACAGTATAATATAGACAAGTTGTTTGGTGGTGAATTTATAAAGTTTGGTTATGTGGCACAAAATGTATTTGGTTTTCTTT
CCATGAGTCCTGTAGAAAGATTTAAGCTAATTAAAGCAATGGTTTTGGATGAGAAAAGATTAGATTTTGTCAAGAAAAAT
TCTAAATTGCTTAAAATAGAAAGACAAAAACAGTATGATATTTTAACTGGGAAAGTTGCTGCATTTAAAGCAGTTAAAGT
GACAGAAGCATTAAACATACCACACAGAGACAGAAATGTTGTAGAAAAGGATATTGCAACATTATCAGAGTTTATCAAAA
CATCTGAAATAAATAATAGTTTTATAGAGACTGTTACTGAAAAAATAAATAATTTACAAACATATAATCAGGACGAATTA
ACACAAGAACTTTTTGCATTGAATAAATTACAAAAATTTATTCAGATTGCTAAATCTGGAGATTTATATAAACAATCGAG
GTTTATAGATGCGCTTGAATCTATTCCTTACAAAATACTGTCAGATAAAAGATTGCAACATATAAACTCTTTAGAGAGTC
TAATGAAGGAAGAAGACTTGTTGGTAGTTAAAACAACATGTCCTAATTGCAAAACTAATTTAAGAGTCAAAGAATGTTTC
GAGTTAATTATCGAAGAAACTCAGTCTAAAGAAGATTCAGATTCTCCTAGAGATAATAGACATTGGGCAAGATGTTGGGA
TAAACATAAACAAATTAAAGACCAAATTGCTGTTGTAAAAAATATATTAAAAGATTTAGATTGGAATCTAAAAAATATAC
AGACACCAGAACCTGAAATATTACTTTTACTTGACCAATGTTCAGATGATTTGCACAAACTTTATGAGCAATTCCCAGAG
GATATTCCTCAAGAAATTTGGGATACGTATCCCGTTCAAGACAAGGAATCCTTAAATAACATCCATTCTAGAATCAAACA
TGTATCTGATATGAAGAGAGAAAGCATAGAAAAACAAAGTCTCTTATCTTTGCAACTTCCCACTTTTGTAAACTTGACAA
ACGCGAATATAAAAATAAAAGAGCTCGAAAAAGAATTAAAGTCGCTTGATAGTGAGGAAAATAACAGAATATTGTTGTTA
AAAAGAGGCGCAGAAATTGCTAAAAAATTAACTGCAGAAGCGGTTGGGAGAAGTGTTGCTCTAATTACACTGATAGCAGA
AGCAGAAACTTACCATATAGAATCAAACTTGTTGGAGATTAATATTTTAATAAATAGATTGATTAATAGAATGACTCTTG
GTACGATATTTGTATGTCTTGTGCCTGAATCTAATCAGACAACACAAAAGCTCAAAATTATAATATTTAACAGAGGTCAA
GAAACAGACCACAGCACTCTTTCAGGAGGAGAAACATCTAGATTAAACATTGCACTGGCTGTAGCTTTGGCAAAGGTTAA
AAAGCTACCATTCATTATATTGGATGAAGCTACATCATCTCTTGATCAAGAAACAACAGACTTGGTATTACAGGTAATTA
AATCTGAATTTTCTGGAACTATATTGTGTGTAGCACATCAGGTCATTACGGGA
>SEQ_85 [organism=Erythrocytic necrosis virus] hypothetical protein, partial
ATGTTTTCAGTGACTAAACCAAAGGTCTATCCATACAATTCCAAATGTCTTACAGAAAAGACTGCAGACCTATCTGATTC
ATCCACATCACTAGACGGTCCTAGCGGCTCTGGGAAATCGTCTGTTTTACAAGCAATAACATTTGCAATGACAGGTGAAG
GAAAAAGCTTGACAAAGTTTGGACAAAAATATTGTAAAGTTATTTTAGAAATAAATACTCATAATTTAATTGGTGTCATT
ACAAGAACTAAATGTCCAAATAATTTAAAGTTTTCGCTAACCATAGATTCAGATAAAGTAATTTATGAGGATAAGATTGC
ACAGTATAATATAGACAAGTTGTTTGGTGGTGAATTTATAAAGTTTGGTTATGTGGCACAAAATGTATTTGGTTTTCTTT
CCATGAGTCCTGTAGAAAGATTTAAGCTAATTAAAGCAATGGTTTTGGATGAGAAAAGATTAGATTTTGTCAAGAAAAAT
TCTAAATTGCTTAAAATAGAAAGACAAAAACAGTATGATATTTTAACTGGGAAAGTTGCTGCATTTAAAGCAGTTAAAGT
GACAGAAGCATTAAACATACCACACAGAGACAGAAATGTTGTAGAAAAGGATATTGCAACATTATCAGAGTTTATCAAAA
CATCTGAAATAAATAATAGTTTTATAGAGACTGTTACTGAAAAAATAAATAATTTACAAACATATAATCAGGACGAATTA
ACACAAGAACTTTTTGCATTGAATAAATTACAAAAATTTATTCAGATTGCTAAATCTGGAGATTTATATAAACAATCGAG
GTTTATAGATGCGCTTGAATCTATTCCTTACAAAATACTGTCAGATAAAAGATTGCAACATATAAACTCTTTAGAGAGTC
TAATGAAGGAAGAAGACTTGTTGGTAGTTAAAACAACATGTCCTAATTGCAAAACTAATTTAAGAGTCAAAGAATGTTTC
GAGTTAATTATCGAAGAAACTCAGTCTAAAGAAGATTCAGATTCTCCTAGAGATAATAGACATTGGGCAAGATGTTGGGA
TAAACATAAACAAATTAAAGACCAAATTGCTGTTGTAAAAAATATATTAAAAGATTTAGATTGGAATCTAAAAAATATAC
AGACACCAGAACCTGAAATATTACTTTTACTTGACCAATGTTCAGATGATTTGCACAAACTTTATGAGCAATTCCCAGAG
GATATTCCTCAAGAAATTTGGGATACGTATCCCGTTCAAGACAAGGAATCCTTAAATAACATCCATTCTAGAATCAAACA
TGTATCTGATATGAAGAGAGAAAGCATAGAAAAACAAAGTCTCTTATCTTTGCAACTTCCCACTTTTGTAAACTTGACAA
ACGCGAATATAAAAATAAAAGAGCTCGAAAAAGAATTAAAGTCGCTTGATAGTGAGGAAAATAACAGAATATTGTTGTTA
AAAAGAGGCGCAGAAATTGCTAAAAAATTAACTGCAGAAGCGGTTGGGAGAAGTGTTGCTCTAATTACACTGATAGCAGA
AGCAGAAACTTACCATATAGAATCAAACTTGTTGGAGATTAATATTTTAATAAATAGATTGATTAATAGAATGACTCTTG
GTACGATATTTGTATGTCTTGTGCCTGAATCTAATCAGACAACACAAAAGCTCAAAATTATAATATTTAACAGAGGTCAA
GAAACAGACCACAGCACTCTTTCAGGAGGAGAAACATCTAGATTAAACATTGCACTGGCTGTAGCTTTGGCAAAGGTTAA
AAAGCTACCATTCATTATATTGGATGAAGCTACATCATCTCTTGATCAAGAAACAACAGACTTGGTATTACAGGTAATTA
AATCTGAATTTTCTGGAACTATATTGTGTGTAGCACATCAGGTCATTACGGGA
>SEQ_87 [organism=Erythrocytic necrosis virus] Putative SWI/SNF2 family helicase, partial
ATGGGTAGCGGGAAAACACAAAGCGCAATTTCCATAGCGGAAAATTTAATGACAAGCAATAGTTCTGGCATCACAAAAAC
GATTGTCATTGTACGAGGTCAAGGTTTGGCGCAAAATTTTTTAAATGAGCTATTGTACAAATCTACAGACGGTAAATACA
TAGATGAAGGAAATAAAAAATTGTGGAAAACAAAGTACGAGTTTTGGACAATGGAAGTTTTTGGAAAGCAATTGAGAAAA
TTTACAGACAATGATTTGATTGTAAAGTACAACAATAAACTATTTATAATAGATGAAGCTCATCATCTGAAACAAAAATT
GGCAGGAGTATTTTCTCAAATACATAGACTTTTACATATTTTACCACACAGGAAGGTGCTTTTGCTTACAGGCACTCCTA
TGAAAGATGACGCGTCGGAGCTTGCAAATTCCGCAAATCTTCTTTTACCCTTAGATAAACAATTACCTCAAGGACAAGAG
TTTAACAATTTCTTTTTTGACCAAAACAACTTGGTTAATGAGGATGTTTTAATAGACAATCTAACTGGTTTTGTTTCCTT
TTACAAAGGAAGAGGACCAAATGTAGAAAAAATTTACAATGGAAAAATAACCGAACCTATGAAACACGTTCCTTTGGTTT
TGTGTGATATGGACCCTTTTCAGTCAAAATGGTACTCTAGAGCATTCAAACAAGACGAAGACGGAGGTTCCGTGTACATA
AACTCGAGACAGGCTAGTTTGTTTGTATTTCCGGATGGAAGTTTTGGTAAAGAAGGTTTCAAGAAATATGTTAAAATTAC
AAAGAAACAATCTCTAACGGGTAAAATTAAAACTAATTACAGTATAACTCCCGATTTAGAAAGACAAGTCTTGGAAAATT
TAGGCAAATACTCGGCAAAATATAAAAAAGTTGTAGATACCGTGACTAAAGAAGATAGACCAAAGACATTTATTTATTCT
GAATTTGTACACGGCAGTGGTGCCATTCTGTTGAGTCAGATTTTAAAATGTTATGGATACACACAAGCTTCTGGTTTAGA
AACTAAACCGGGGAAAAGATTTATTCTTGCAACTACTCAATCTGTATCCACAAACATTACCAAACTGATTGATAAGTTTA
ACTCTCCCGAAAACGAATATGGAGAAATTGTTCAGATTTTTATAGGTTCACAGATTGTTAGTGAAGGGTTTTCTCTCAAG
AATGTTAGAATAGAATTTATCCTCACTCCTCATTGGAATTTTTCAGAGATTGACCAGATTATCGCGAGGTGTTGGAGAAT
AAATTCTCACACACCAGACGTAAATAAATTGGAAATAAACTTGCTTGCTGTTGATTCGGAAGATAGTATAGATGTATACA
TGTACAAAACTGCGGAAAATAAAGATTATAGGATTAAACAGGTAGAACGTCTGCTCAAAGAAATT
>SEQ_86 [organism=Erythrocytic necrosis virus] Major capsid protein, partial
ATGTCAAGCAATAATCCAGCTACTTATTTGCCCACAGCTTATGTTGATCTTGCAACGTTTAAAAATAGTGTCCTCGAGGA
GGATTACATGTACTCTCTCAGTAATTCAATGACTTATTTTATGAGAGAAGTACGAAAATGTACTCCGCTAACTCAGATTC
CTACTATTTTTACTATCCAGTCTGGACAACCATCTTTTGGGAATAATTTTTCCGTGTTGGTTTCCAGGTCTACCGATTAT
CTTCTCAATTGTTGGCTTAGGGTTACTATTCCAGAGGTTACTCTTTTGGATACAAACCCTCATGGAGCCGACGGCAGAAT
CAGGTGGACTAAAAATCTAATGCACAATCTTATCGAAGAGGTTACTTTGTCTTTTGCAGATTTCCCAACCCAAACCATTG
ATTCCTATTTCCTTGATTTCTGGGCTGCATTTACAACGAGCGCAAGTAAAAAGAGCGGTTACGATACAATGATTGGAAAT
GTAGACGACCTCATTTCTCCTCACGGTCCTAATGAGCCGTTGAAATCCAAGATTCTCAATCTTCCTATTCCTTTCTTTTT
CTCCCGTGACTCTGGAATAGCTCTTCCCACTGGTGCTCTCCTGTATACTGAGACCAGAATTAGTTTTAAGCTCAGGAATT
GGAATCAGCTCTTGATTCTTGAGAATGCCAATCCACTTCCCAATACTCCCAATGGTGGAGTTCCTATGGTTGGACCTTCT
ATCGAACGCGCACCTATGCTTACGGGTGTGACTGTTTGGGGAGACGCTGTGGCTGCGGATCCTCTGGAAAGATCTTATAT
GGCTACATGTGAGAGAGATCTTTTGATTGAGCAGGTCAAACAAGCTCCTGCGCAAACATATGAGCCTGTAAATAACCCAA
ACAAGAGTTTTGATGTTAGATTTTCTCATGCTGTCAAGGCTCTATTATTTGGAGTAAGAAATATCACTTACCCAAACGTG
TGGTCTAATTGGACTACAGCTTCTCCTGTAATTGACGACAGACTGATTATGCTTGAGCCTTCTGGAGCTTATGACCCTAT
TAACGATGTCACGATAAAGTATGACAGTACTACTCGTCTACAAAATGTCGGTGCAGATTATTTCTCACATGTAAACCCTT
ATTATCACGCTCCCACGATTCCCGATTCCATTGGTTATCACATGTACTCTTATGCTTTGGATCTTATGGGAATCGACCCT
CAGGGTTCTACAAATTTTGGCCGTCTTAACAATGTAACAATTGTCCCCAACGCATCAAATGAAGCTAAAATAGGATATCA
AGGTACTGGAGCTGTAGGTAGCGGTAGAGATCATCCTCAGAGATAT
>SEQ_90 [organism=Erythrocytic necrosis virus] hypothetical protein, partial
GTCAGACACATAGAATTAGATTCTTATTATCGGAATAGATTTCAGTGGCCAAATCCTTTTATATTTTCAGTCGCTGGTAT
CAATACACAAAATAATTATTATGATGACCCTGTGTGCAAGTCTGCGCCAATTATAGTGTTTACACCTCTACCAAAAGTTA
TTCCTACAAATATACAAATCCTAAAAGATGGGTGGAATTATTGTTTGGGTAATTTTAACCCTATGATAAATGCTTATAGA
GGCGCTTCTATTTCAGGCAGATTCATTAAAGAATCTATAACGCTACCCAATAAATTGTTGTTTAAAACTGATGTTGCAAT
AGTACAGGCGGGTGCTTTCATAGATACAAAAACAGATTTAACCAATGGTATCTTACATTTGCCAGGAATGTCTGTGATAG
AGAGAGCTTATGTAGGTTGGATACTTTCCAATGAAACATTGGGAACATTTACATCTGTTTCAGAGTATGTATCTCACTGC
TTATTCTTTAAACCAATGCCTGGGTGGAAAAACACTCATAAATACTCTCTCAGAAAAGAAATGGAACTCGTTAGAAGACG
AGTTACTACTGTTGATTTAAACAAAATAGAGTTTACACAATCAATATCACAAACAGATGTAAACTGTTTTATCAGGGTGA
TATCCAGTAACCAAATATCCAAGATTCTAAAGATAGACGATTCTTTTGGGGAAGTATCTCCACCTCTGTCAGGCTTGGAC
AAAGAACCTTGTGAGGTAATGCCTGTATCGTGGGATAATTATCATCCCTTTAATTTTGTAAATTATGGAAAAGTTTACAT
GATGCAGTTGCTTGGGATCACATTACCCAATATTAAACTTGTAAATAATATTAATTTGTTTGATTTACAAGCAATATGTG
TAAATGTTTTTGTTAACAGAGCCACAAAAGACAACATTTATTCTACAAATAACCCACACATTATTAAAACACGGTTCATA
GTCAATATAAGTAAAAAGATTACAGAAGCAAACAAATCAAATGCATTCATTTACTTTGAAACTGATGATGGACCAGAGAT
TGAGACAAATATGTGTGATATGTCTGAAGTTAGAGTTTCCTGTAGAGACCTACATGGTAATCAACTAGAACCAATTATAC
CTGATAACACTAGTCCGGTTATGCCAAACCCAGATATACAAATTAGACTTTCTCTCAAAATGGTTTCCACA
>SEQ_83 [organism=Erythrocytic necrosis virus] Putative DNA repair exonuclease SbcCD D subunit 
ATGCCAGTGTTTTATGTAGTTGATTCTAAAGCAAATATAAAAAAGGTAAAAAGCTTGGATGAGATACAAAGTCCAAAACT
CTACATTTTTAGACAAAATATTAGGTGGAAACGATTCTCTTGGAAAGGACCCTACAAACCAGAATTTGCTGAAAACGAAG
CAAATAGATTTCCCTCAGGGCTTTCAGAACTTTTATACATGTTTAGGGAACAGAATATGCTCAAACCATTTACTAGAGAA
TCTATCAAAACATTTGAGAAACATTGCCTAGATAATTTTGGGACTAGAATAAACACAAAAAACCTTCCTGCAAATTTAGG
ATTGTGGGTTTCCCCACCCCCAAAACACCAAACTGCAATAATTGACGGTCAACAGGTTGCTGTAAAGAACTGGCAGCTAC
CCGGTCCCAGCATTGCAATTAATGGAATTCCGATTCCTGGGGTAGGTTTATCAAAGGTTGAGATAAATAAATCAGACCCT
GGGTCTTTTTGGCTAGCAAAATGGATACACAAAAATAAAGTATCATTTACAACAATCCAAGAACCATTTTTTGAGGATGT
GTCTCATTTGGGTTACAAAAGAAAAGATTACAATATGACTGTTAATACTTTTGGGAAACTTAAGACAACAGAAGATATCT
CTGATGATGAACCATCATACTCGTCTGAATCTGAAGAAGAGGTGGATTACGATAGCGATTCAGAAGATGAGCTGGATTCG
GAAGATGTTGATGACACCGATAGCGATTCAGAAGATGTAGAATATGACTCGGATGAAGATGAATCTATTATAAACGAAAT
TACTGAAGATGAATCAGACTCTACACCTTTACAACCATCTGATTCTTTTGGTAGGATACACAAAACTACAGAAACAAACA
GTTTGGATTTTGCATTATTTTCACAACATGAACAAATACTGCTTCCGATTGGATATATGGTACCAAGGAATGTAGAATGG
CAATATGTAATGACTGCATTGAAATCCAATTTTACAAAAGTAGATAATTTAATCAAAGTAAGAGATTACACGCTCAGAGA
ATTTTATATAATTTTGGGGTCTTTTGCTATAAAATCCAAATAA
>SEQ_78_2 [organism=Erythrocytic necrosis virus] Putative serine/threonine protein kinase, partial
ATGTCTGACATGACAAACTATGTTATTTTATCAGATACACTTGACACAGTTACAAAATATTCACCCAAAAATTATGTAGA
TTTTTCTATAGAATTGGAATATACCATTTTAGAAAAATTACAACACTTGGATATCGTACCAATTCTTAAAGATTTCACAT
TCGATGAACAAGATTCTAGTTTTGTAATGACTAAAATAAATGGGACTCTGTTAAACGTTATAATGGAAAACCCAATGTCA
AAACAAGAAATATTTGACCTCTTGTTAAATATTTTGGGCGCGATAGGAGAGATTCACACAGAAAAAGTTACACATGGTGA
TATTCACGGGGATAATATAATGCTTGTAAAAACAGAAAATGGTGTAAATGCATGGCATGTTAACGGAACAGAGTATTTGT
TCCCATCTCATGGGTTAAAACCATATATTATAGATTTTGGTTTGGGTTATATGGAAAATATTCCATTCAAAGCTGATTTG
AGCGTTACTGAATCTGGTTACATTACGGGTATAGAGGAGAATAAATTTGGAGATGTTGTTTCTTTCTTGGAAACAATATC
ATATGTAGAAGAAATAACACCTTTATTTGACACATTTCTCAACACCTTTATTAAAACAACTCCAAATTTTATACCTATAG
ACGATAAGATTACAAGATGGTTAAAGAATCATTCTTTTGCCAAGAAACATCATTATAAATTTTTTACATGTGAAATGTAT
AATCTAGTTAGGTGTTTTCCACAGAGTGTTGAAAAAGATCTAGACAAACAGCTATCTAAATTTCTAAAATATTTAGACAA
ACAAGCAAAAAAGTTTAAAACACAAAATGTTGATGTAACACAAAGTGTACTTGAACAAATTAAAACATCTCATTATGAGG
ATATTGGTAAAGCTGGACTTGAAGCAGGATCTTTTGTAATCAATCAGTTAGTTTCTAAATTTAAAACTCCTATTGTTGGT
CTGGTTAAAGAAAGATATAAACTGTTTCCCTTTAATAATGTAGAATCTGCAATATCTCATTTCCAAAGCAAG
>SEQ_93 [organism=Erythrocytic necrosis virus] Putative phosphotransferase, partial
ATGGCATTTTATCTGAAAAGTAATTTTACAATGAATAAAGGTGTCTATGGTGAACTTTTTTGGTGTGGTTATCAGGATGA
TGATACCATATACATTGCAAAAAAGTTAAAGGATGTGGATTTTAGTTTGTATATTGAGAAAGAAGCGGCAATTAGACTAT
CTAGCCTTCCCACAGTTTATAACGTAAAAAGTTTAGAGTTACACGAAGGTAAAAAATACCTAGTGTCGAAATACGTATCG
GGTCCTCTCCTCAAAGATTATTATTCTCAAAATATGGAAAATATATTTTTGCACATTTTGTGTACTTTGGAAGTCATGGG
TCGCTGTGGTGTATGTCACAATGATTTACATACCGGTAATATAATTATTACCAAGAGCGATCTAACACATGTGAAATACT
GCTTTGGTTCAGAGTATCTGACGGTAAATGTAAATGGTGAGCTTCCGGTATTGATTGACTACGGACAAGCAAATATAGAG
AATTATAGATATAGACCTGTAATTACAGGTCTGGACTTGGGCAACTTTGCGAGTTTAATACACGACAATAGATTTGACAA
ACTAAAGATTTATTATTCTTTTAAAGAATTGCTAGAACCCGGGAAATTGCGCACGTTGATTAGTCATCTAGGAAAACCCA
CTCTCAAGAACCTTTCGGTCTGGGTGAAAAAGAATGTGGGTCTTCTTTGGAATCCGATAAACTTAAATCTAGAGTATAAA
TTTATAAAAGTGTTTGACTTGGTTGATTATCACACATCTGGAATGTTTCTATCATTTCCCCCAATCACCATGCCAGATTA
CGATACAGTTTATGATAAATTGGACAATCTTGAAAATATAATGGCAGAAAAGAGAATAACACCGAGCACAGTCATGCGTG
CTGTTAAAACCGGTAGTACACATCCTCATTACAAAGTATTTTGTATACTGGGACAGCTTTTGAGAACAGGTGCTGATAAT
TTTATCAAGAAATTTAAAGAATCTATGGAGTATAAATTTTACAATGAATTACCATTGAATAAAGAA
>SEQ_91 [organism=Erythrocytic necrosis virus] Putative DNA repair protein, partial
ATGGGGATTAAAGGATTCTCACAATTTTTAAAACATATTAATTGCAATTGGACTGTTTTAAATTTGTCCGATTTTACAGG
AAAGACTGTAGCTATAGACGCAACAATGTATCTATTTTATATGAAACTATCTGCAAGAGAACCGTCTAAAATGTTTATGG
AATTTTTAATTAAATTATGGGGATTAAACATTACCCCAATTTTTGTGATCGACGGTCAATCAGTTGCAGAGAAAAATGAC
GAACACATAGCACGAGCAATGAGAAGAAAAACTCTACAAGATGTTATAAACTTACTATCAGAACAATTGGAGAATTATAA
AATAAACAAAATAATTGGTCCTGAATTGGAAAAGTTGGTTCAAAGTAATACAAAGTTTATTTTTAGATTAGGAAATAACA
GAATAAATATCTATGCTATACAAACTCATATAGCAAAATTATATCGAGAAGTTAAACCAATTCCCAAACATGTAAAGGAA
ATGTTTTACACTATATGTGAATCGTTTAATATACAAGTTATAACAGCTGAAAATGATGGTGAATTATTGTGCGCTGAAAT
GAATAAATTGGGTTTGGTTGATTTTGTATATTCTCACGACTCTGATGTTTTCCCAGCAGGAGCCAAGAATGTTATTAAAC
ACATTGATAGTATGTCTGTTAAATATCTTTCACAATCAGAAATATTGGAAAAGTCTAAATTATCCTTTTCATCATTTATG
GATTTATGTATATTGTGCGGTACAGATTTTAATAAAAAGATTCCAAGATTGGGTCCAATTACTGCTTATGCACTTATAAA
GAAATGGGGAACTCTAGAACAAATAGAAGCAAACACAAATTACAATCTAGAACCTATAAATTATCATAGAATTCGGGAAA
TTTATTCTGATATAAATACTGTTAAAGTTAAGAAATGTATTAAACTTAATAAAACTGCAATATTTGCGAATGTAATAATA
AAATATAATTTGTACCGGTTGTGGGTG
>SEQ_92 [organism=Erythrocytic necrosis virus] Putative helicase-like protein, partial
GAATTTACAGAAAAGGAATGGAGTTTAATAAAGAAATCGCTAACTGAACACACAACAGTTTCTGGTTGTACAACAACAAC
CCAATTTTTTATTCAGGAAAAGTTAACCATTTATATACCTTTGGCATATGCAGTAAAAAATTTAGTAACATTACAAGAAC
CTAAAATAAGTAGTGTCAAGTTCACTGCCATACTAAGAGCTCACCAAGTTTCTGTAGTAGAGAAAGCTCTAAAAACTCTA
AAGAAAGATAGAGCTTGTATCATATCATGCCCTCCCGGAGCCGGTAAAACCATAATGGCAATTGCATGCATTGCTAAATT
GGGGTTAAAAACAGGAATTGTTACAAACAGGGTTATTATTAGAAATCAATGGAAGTCATCATTGGATCAGTACTGTAAAG
ATGCTAACGTTTTATTTATTAATTTACAACACGCTGTGAGTATACCCGATGATGTTGATTTTATAGTGATAGATGAGCTG
CACCAAAATTTATCCGAAAGAGCATTCAAACTACTAATGAGTCGTCAGGTGAATTACATCCTTGGGCTCTCTGCAACACC
GTATAGATATGACGTGTGGGACATGTGCATTCCTCATTTGTTTGGACAATTAATTGTAAATGATTTTACCAAAAGATGTC
ATACAGTCAAAATTATTTATACAAATTTAACATTTCCTGTCAAATGCAAAACATTTGACAACAGTGTAGATTGGACAGAC
CTGATTACAAAACAAAGCATGCATAAATCTAGAAATGAGATGATAGTAACGCATCTTTTAAAAGAATTGAGTGTAGATTA
TTGGCTTGTCTTGTGTAAACGACTAGATCAAATAGAACTTCTCAAAAGTATTTTGATTAGTCAGACTTCTAAAAAAATTG
TATGTGCCAGTCCCAAGGTTAATTATAATGCTTTACCCCCTTGTATCATATTAGGAACACCAAGTAGGTGTTGGATTCGA
TATGATTAA
>SEQ_83_2 [organism=Erythrocytic necrosis virus] hypothetical protein
ATGAGTATAAATATATTATTCATAACGGATCTTCATGTTAAAATTTCCACATTTGAGCAGCTTGATCATCTTCAAAAATA
TTTACAAGAATGGATAAAAAAAGCGCCTAGATTGGATTGTATAGTTGTTGGTGGAGATACTCTTGATACCCATGAAAAAC
TATGTTCTTTATCCTTATCCAAGGCGTGTAATTTTATAGATTTTTTGACTCAACTGAGCCCGTGTGTATATATTTTAGTC
GGAAATCATGATTACATAAACAATAGCCAATTATGCACAGATAAACATTGGCTAAATGTACTCAAGAAATGGGGGAGAGT
CATAGTTGTCGATAAACCTAAAAAGAGTTATATAAAGAACAAAGGAATATTATTTGTTCCATATGTTCCTCCTGGTAGTT
TTAACACAATATTGGAATCTGTAGATTCAGAAGATGCCAATATTATATTTGCTCATCAGGAATTTAGAGGTTGTAAGATG
GGGAGTATAGAATCGGTAATAGGAGATGAGTGGACTAGAGATATCTGCGTCATATCGGGACATATTCATGAGATGCAAAA
TGTAGGTAATGTTTATTATCCCGGATCTTCCATTTCTCATTCTTGCTCTCACAAAAGCGAGGGACCTTGTTTAGTTACAA
TTGATTCTACATTAGATATAAATCACATTGGATTTACAGCTCAAAGAAAGTCTAAACAACTTAATGCAAACAGTTTTGAT
GTAACAACATTACAACAAGACACAAAATATATAATTAAAGGAACTTCTGTGAGTATTGCAGAAACTCTAGGTAACCCATT
ATTGAGGAAAATGTTGTCAGATAGAAAGATTGTACAGGAAACTAAAAATGTAACTGCTCAAGATTGGGAAAGATATCTTG
TAGAAAATGTAACAAGTTCTGCAATGTTAGACGATTTAAATCGCATTCTTTCTAAATATTAA
>SEQ_95 [organism=Erythrocytic necrosis virus] Putative myristylated membrane protein, partial
ATGGCAAAAACCTTTGCACAATTTAAACAACACGATAAATCAAACTCATATACAGGAGGTCCTTGTAGTTGTTTTTCTTG
CACCGCATTCATGACAAGACAAGAATGTAAAAAAGATTCTAACCATGTAGGAGATTGGAATATCGGAACATCTCAATGTT
GTAGTACTTGGTGTACCGACCAAAACGTGTGTGTCCCTGTAAATTCGGGTATATGTAAAACAAAATCATTTGAATCAGCA
AGTTGGGATAAGGAAGCACCAAATGTAAAGTGTGTTTATAACATTAAAACTCTAGTTAATGATGTAAAAGAATTAAATAC
TCTTGTATCCCGATTTGGTTATAAACAAAGGTTTATGTGGGATGCATGCAAGGTTCCTATAAAAAAGGATGATAAAATAA
AAAATCCAATCTTTTCTTCTGGGGAGAAAGGCGATTTGTGTAGAGAATGGTACACAAAACTATCAGATAAAGAGAAAACT
AAATTTATAAGAGAATATTGCATTTCTCACCCAGATTCTTTAGATTGTAAATGTGCCAACAGAATGCAGGATAAATTATA
TGTAGATATCAAAAGAAATTATGCAGTTAATGATGGCTGCTGGTATGCACCGTGTGCGGATAACACTAATCAGTTTATAG
AACCCAATTTGACAAATAATAAATGCCCGGATGTTTTATGTTCTGCTATTGTAAATATTGCAAACAACTCTGGTAATATT
TCTATTGATAACATTAAGAATACAATTGTATGTAGTTCAACAAAAGATCCTAGTCCAGGTCCTAATAAACCTAATCCTAG
TCACAATAATCCTAGTCCTAGTGTGGCAAATAATTTAAAACCAATAATTTACACCCCTCCAGATTTAAAACTGTCTATTG
CTTTAGCTGGTGGATTGACTGCC
>SEQ_94 [organism=Erythrocytic necrosis virus] Putative DNA binding/packing protein, partial
ATGCTACAATTTCTATTAAATTTAAATAAAGAAATTATTACAAAGTTTGACACACAAAATCTATTTCAAGAAAAAATAAT
TTACATTGCACAGACTACAGATATCATACAAAAAATTATACAAACAATTAATGAGAATAAAGATGTCACTGCGCTCGGTT
CAGAGAAGACAAATTTTATACAAATTATAAGAGTGCTTATCAAAACATACAAATGGGACATTGACCTCTCTAAAGCTGTA
AAGATTACCGAAAAAGACACATGTCACAGCTGTCTATCTAAAACAGAATTTATAATAGACGATGGAAATGAATATTGTGA
AAAGTGCAATGCGTTCCAATATTTTAGCAAGTCAAAATTAACCACTCGAGACTTTTCAAGAGTAAACATTGTTTCGAGAT
TTGTTTATTCACGTACAACTCACTTTAAAGATTGTATGAAACAATATCAAGGTAGACAAAATGCTTCAGTTCCAGACGAT
GTAATCTCAGCATTGGATAAAAAGTTTGCTTGTTACAAGTTAATAGATTCTACAAAGGTTGGACCAGAAAGATATCACAA
AATAACAAAAGCACACATTATAACATTTCTAAGAGAACTTAAATTTAACAAACATTACGAAAATACAAACCTAATTTATT
TTAAACTGAGAGGAGAGTATTTTGACTCTATTAAACATTTGGAACCTATCCTACTCGAGCGGTTCAAAAAATTACTTGAG
CTATACGATGAAATTAAACCAGAAACAAACAGGAAAAATTTTATGAATATTCAGTATATATTATTTCAGCTATTAAAAAG
TCTAGACCATCCTTGTTCTTTAGAAGATTTCACATTCCTCAAAACCTCAGATAGGAAAAGATATCACGATGACATTTGTA
GAAAGATTTTTAGTAAATCG
>SEQ_97 [organism=Erythrocytic necrosis virus] Putative phosphotransferase
ATGGCATTTTATCTGAAAAGTAATTTTACAATGAATAAAGGTGTCTATGGTGAACTTTTTTGGTGTGGTTATCAGGATGA
TGATACCATATACATTGCAAAAAAGTTAAAGGATGTGGATTTTAGTTTGTATATTGAGAAAGAAGCGGCAATTAGACTAT
CTAGCCTTCCCACAGTTTATAACGTAAAAAGTTTAGAGTTACACGAAGGTAAAAAATACCTAGTGTCGAAATACGTATCG
GGTCCTCTCCTCAAAGATTATTATTCTCAAAATATGGAAAATATATTTTTGCACATTTTGTGTACTTTGGAAGTCATGGG
TCGCTGTGGTGTATGTCACAATGATTTACATACCGGTAATATAATTATTACCAAGAGCGATCTAACACATGTGAAATACT
GCTTTGGTTCAGAGTATCTGACGGTAAATGTAAATGGTGAGCTTCCGGTATTGATTGACTACGGACAAGCAAATATAGAG
AATTATAGATATAGACCTGTAATTACAGGTCTGGACTTGGGCAACTTTGCGAGTTTAATACACGACAATAGATTTGACAA
ACTAAAGATTTATTATTCTTTTAAAGAATTGCTAGAACCCGGGAAATTGCGCACGTTGATTAGTCATCTAGGAAAACCCA
CTCTCAAGAACCTTTCGGTCTGGGTGAAAAAGAATGTGGGTCTTCTTTGGAATCCGATAAACTTAAATCTAGAGTATAAA
TTTATAAAAGTGTTTGACTTGGTTGATTATCACACATCTGGAATGTTTCTATCATTTCCCCCAATCACCATGCCAGATTA
CGATACAGTTTATGATAAATTGGACAATCTATGGAGTATAAATTTTACAATGAATTACCATTGA
>SEQ_16 [organism=Erythrocytic necrosis virus] hypothetical protein, partial
GACAAGGCCAGTAAACTCCTTGCACATCAGATCCGTAAATCTGAGGCCTCACGTTTAATCCCACAAATAAGGACCCCGTC
TGGTGCCACCACAGTTATACATAAAGAGATCAATGATCAATTTAAACAATTTTACTCTGCGCTATACACCTCTGAATCCC
CTCAAGACCCTTTGCTGATTGATTCCTTCTTTAATGGCTTGAATATGCCTTCAATTGATACAGACTCCCATGACTGTCTA
GAAGAAGAATTTACGCTTGAGGAGATTGCAACAGCAGTGTCCGCAATGAAAAGTGGTAAATCACCGGGTCCGGACGGTTT
TCCAACCGAATTTTACAGGACGTTTTCTGGTCTGCTTTGCCCATTCTTGTCTCGATTATTTGCAGAGTGCCTTAATATCT
CAAAGCTACCGCCTAGTCTTTATCAGGCTTCAATTTCATTACTATTAAAGAAAAACAAAGACCCCCTGGAATGTGGATCC
TATCGCCCAATCTCGCTTTTAAACTGTGATTACAAAATCCTAGCCAAGTTTTTAGCCATCCGTATGGAAGGCTTGCTGCA
CCAAGTAATACACTCTGACCAGACTGGCTTTGTGAGAAATAGGCATTTGTTTTTCAATATTAGGCGCCTTATGAATATAC
TGTACTCCCCAGCGTCGGAGGACCCAGAGGTGGTGGTCTCACTTGATGCGGAAAAAGCTTTTGACCGCGTTGAGTGGGAT
TACCTAACAGCTGCCCTTTATAGATTTGGCTTTGGCCCCAAATTCATTGCGTGGATAAAGATTCTTTATTTTTCC
>SEQ_77_2 [organism=Erythrocytic necrosis virus] hypothetical protein
ATGTACGATAAATTTAGTAATTTGGTTAAAGCATTTATGAATATAGATTTATTTGATGATGCAACCAAGATTGAGATATT
ACACACAATGTTTTATGAACCTCTCATGAGAGATGATTCTATTCCTGTAATCATTGGATTAGCGTGCAGGTTCAGAGCAG
AAAAAAAAACTAATTTACTTGAAATTTTGTGTGACAAAGTTGGTCTCAAACTTGTAGAGACCAGTATATACAATCAAGAG
ACTGCGCATGTTTTTCAGAAAAATTATAAGAACATTGCTATAAATTTATTGCAAGACTATAAACCACTGACAAAGAAAAA
ACACAAAATACCAAAACATTTGGTAGATAGGTTTCAGAATATAATGTACCAAGACATTTCTATTAGGAAAATTTTAAACA
TAGTATATCAGATACTCAAACACAATAATGCACTGGATTTACTGATTTCTGAATTGGAAGAAAATGTAGACACATGTGCA
ACTGGATTTATTACCCGAGTTTTAAACTGTATATTTCCATTTACATCCTATAAAATTGACAGCTTTGAGTATGAAAGAGA
AAAACTATTTAATAAATTTAATACGTTTATTTTGTCCAAAGAAGATTCTTTGGACTTTATTAAAATTTTAACTGAGCATA
TAAACACTGATCCTGCGTATGACACCATTGAACCAAATGTTTTGTTGACGGTATTGGAACAGTATACCGGTAAACCATGG
GGTGTTGTAAATAATGTGTTTTTCCCTAGTTTGACTTTCTAA
>SEQ_99 [organism=Erythrocytic necrosis virus] Putative phosphotransferase, partial
CCCAAAGACCTAAGTTACTTTTTGGAAATGGAAGCATCAAGAAGAATGCTATCCCATGACCAAATTTATAATGTAATGAA
AATATTTAAAGAAAATGATGAAAACTTTATCGCAAGCGAATATGTAAATGGTATGGATCTTTATGAAAAATTGGATACTC
TAACAGACCAACAAATTATATCTCTTTTGTGTCAAGTAATGATGATGATTAATTTTATACACAATGCAAACATATCTCAC
AACGACCTGCATTTGAGAAATATTAGAGTTCAAGACACATTGGAAACTTTTTTAGAATATGATGTGGGAGGTCGTATTTA
CAGACTTCCAACTTTTGGAGTAAAGGCTGTAATCATTGACTTTGGTCTCGCAACTATAATATATCCTTCTGGGAAATTTA
AAGTTGCCTCAGAAATTTATTGTGGGGATTCCTTTTTAAGATTAGACGTTAGATATGACATGTTTAGATTTCTAGGTGCG
TTTGTAGGAAGTATTGCTCTAAAATTTAAGACGGGAAGGTTTCCTTGTATGAAGATGATTAAATTTATATATGATGCAAT
TACAGGTCCGCAAAAAGTAAATACAAAATTATATTTTACATTGAGTTGGATGATTCCAAAAGAGTTTAAACAATACCTAT
GGAGAACATATAGATTTGAAGCAGAATTACATCTAAATTTCTTAATTACTTGA
>SEQ_100 [organism=Erythrocytic necrosis virus] hypothetical protein, partial
ATGGATCCTATTGTAAAGATTCTTCAAGATAATGCCAATAACAGAGTTGAGGGAACTACTCTATTTTCACAAACGCATTC
CAAATTTTGCGACCCAGATTACGGACAGACTAAAGCAAAATTTGCGCTATTTTCTTATGTCCCAAATCACATTCAGCATG
AAAAGAATAAAGAACTGATTGAGAGGCTATTTTCCACAAATAAAATTGACGAGCAAACCAAATTGCTGCTTGTAAATATG
TTTGGAAAACAAGGCAATACTTTTCCAGGAGTCGGTAGAATCAGAGGGTGTTTTAAAAATATCAAAGACGCAACTAGGAG
AGCAGAATATCTAGTACAAGAGGTAGACCCATTTACATCTGTAATGATCTGTATGATTGGAGTGCCATTTCCTCTTGTGG
AAGGTGGTTATTCTAAAGATACTAAACTGGCTGTAGATAATGTAGTGCAAAAAGATATGAATAAAAAGAAGGCTGCTAAT
GAGAAAAAGATTCAAGACCTCAAAAAGAGAGAACAAAAGATTCTTCAGGATCAACATACAGAGGCTTCACCTCTCGACTT
GTATATTCAGAAACGAGTTAAATTTGCACAAATCACAACAACATTGACTGATATGAAACAAAAGCTTTCAGATTATTCTG
GTTCGTTGGATAAGGTTATTCAAGAGATTAAAGATGTAGAACAAACAAAGCCT
>SEQ_101 [organism=Erythrocytic necrosis virus] Putative helicase-like protein, partial
GTGCATTTATCTAGATTAATTTCTAGTTTAAATTTTGACAAGTTTGTAATCACTAATTTTATCGCCACATTGTTATACTC
AAATACACCGATTACAGTGGGTGATAAAATGTTATTTCTAAGGAAAACTGGAAATTTACTTTATGTTACCGATGACCCAA
CCAATCCCATTGATTCTCTTGTGCCTTTGCCTAGATATTGGGACCAAAGCATAACATCTAAAGAATTGGTTAATAATTTA
GAATCTGACTGGGCAACAGAAAGTGTAAAGATGCTTTTTGAGGATAAAGACACTCAGCACAAGACTATTCTCTACAAGTT
ACCGAGAACTTATCAACACTTGTTGTTGACTTCATGTTTGTATGCGCATTTATACAAGACTCATCCTAAAAGAAATGGTA
AGATTGTAGATATTATATTAAAATATTATGACGGGTTTTACAAGATTGGTAAAATTATATATGTTTGGTTGTTTCACGAA
CAATTTGGCACTATATATTTAAAAAAATCTAATGAGATATCGTGGGAACCTAGTCCCAAGGATATTTATCAGGAAATGCG
TCAAAATATTTACAAATCTCCAGTGGGTTATTATGGGTTGTACAATCCATATTTGGATGAATTTTGTTTGAGGAAAATTA
CAACTCAGAAAGAAACTGATTTGAGAAAAGTTGCAGTGGGGAGA
>SEQ_98 [organism=Erythrocytic necrosis virus] Putative RNase III protein
ATGGCATTTACTTCGCATAGAGAAAATCACCAAGAGAATTACCAAATTCTAGAATTTCTAGGAGACTCTGTAATATTTTC
TGTTATAACTTGGTATCTGTACAGACGATTTCCTCAATTTCAAGAGAGTAAATCTTTGGGTATTATAACACGACTCAAAG
GAACTCTAATTAGCAAAAAATCTCTAGCTCATGCTGCTCAGGAATTGGGCTTTGAGAAATTTCTCAATCTAAACATTACA
TCAGATTTTAACAAAGACGCTTTCCTAGAAGATGTTTTTGAAGCGTTTATAGGAGCTGTAAATTTGGCATTTGATGATTA
TTACGGTACTATGGGTGCGGGATACAGCGTCTGCTATAAAATTCTAAAGGGTATATTTGACAAACGAGACATTTCTGTTA
CGTACGATAGTATAATTGACCCAAAGTCTATCTTGAAAGAACTTATAGACGCACATCCTGAGCTTGGAGTCTTGGAATAT
GTCCAAGACTTTACACCAGAACCTCTTTCTAGACTCTTTCTAAATGATGTTGAGATTGGTGTGGGAATAGGTAAAAATAA
AAAGATTCAGCAACCCATTGCTGCTAAACAAGGACTGGATTACATCAAACACACGTATGGAATAATACCTAGCGGGAATA
AATTTGCTCAAAAATATACAAGAATCTAA
>SEQ_102 [organism=Erythrocytic necrosis virus] Putative cytosine DNA methyltransferase, partial
CGTATTTTGGAATTATTTTCTGGGACAAAGAGTGTTGGTAAAGTAGCAAAATCACTGGGCTGGGAAGTTGTGTCTTTGGA
CTTGAAAAATGCTGACATCAATACAGATATTCTAAAATGGGATTATAAAAAAGAATTTCCAAAGGGTTATTTTGATATCA
TATGGGCTTCTTTTCCTTGTGAAACATTTAGTATGACACGGCAGAGTAATTTAGGTAGAAAGTGTAAATCTGGAGGCGTA
TGGACTAAAGAAAAACTTCAACAAGATATAGATAATGTAGGTCTTCCGTTACTAAGAAAAAGTGAGGAAATTATATCGTG
GTACAATCCAAAGTATTATTTTTTAGAAAACCCCGCAACTGGGAAAGCAAAATTATATATAGATAAACCAATGTATATAG
TTGACTATTGTCAATATGCTCCAGAGTGGGGATATAGGAAAAGAACTGCAATATGGACAAACGTAGTAGGTTTTGAGGCA
CGATTGTGTGATACAAGTACATGTAAAGCAGTTTATAGAAACAAAACAACAAAACGTATCCGACATAAGCTATGCACCGA
TGCGGGGAATGCAAAGAAAGGTACAATAGGCACAACCACTAGAGATAGATATAGAATCCCACCAGAATTAATAAAGAGTT
TATTTATCAGCACA
>SEQ_19 [organism=Erythrocytic necrosis virus] DNA-dependent DNA polymerase, partial
GTACAATTTCCAAATATAGATCCAGATAATCTTTGGACTCACGCAATCAATGTATCGAAAAAAGTATCGAGCCATTTTCC
TCAAACAATGTCTTTGGAGTTTGAGGAAAAAATTTATCGTAAATTTGTGTTACTCGGTAAGAAAAAATATGTCTACACAG
AGTGGGACGAATCTGGTACTCATTCTAAAATTGGTTTTAAGGGTGTTGTTTTAGCAAGACGTGATAATGCAAAAATTGTA
CGGGACTTGTATTCAAAGTGTCTAAAAAGTATCATGGACGGATTAGATAATACAAGAGATGTAGTCTACATCATTGTAGA
CTTTCTTTCACAGTTGGGTTGTGGATTCACTCCGGATGATTTTGTACTCACAAAGAGTGTAGGAGATGCAGATGGTGATT
ACGACTATGAAAATGGAAGATTAGGAAATTATAAAGTAAAAGCTTTGGCATTAGATTATGACATTAGAGAAAAGCAACTA
GGAGGCAAAAGCGAGCAAGATTGGTACAGTTCTCAGCTTCCTGGACATATGCAACTGGTTAAAAAGATGGCGAAACGTGG
AGTTCCTGTAGCAAAAGGTTCTCGGATAGAGATTGTTATACTTGATAATGGGAAAACTAAATTGGGCGAA
>SEQ_104 [organism=Erythrocytic necrosis virus] Putative Papain-like proteinase, partial
TGGCTTTTGGCTAATTTGCCCCAAAAGGTTCAAAATGGCTGTGGTGGTGGAAATCCTGCCAATATTGCACCTATACTAGA
GCAACACGGAGCTCTCGATTCTTCGTGTATAGATTATTCTTGGTGTGAAAATGATAAAAAACTATGTGCGGGAATGTCAT
CTACTCAACATTTTGATGCGAAATCACTCACTGAAAAATTAAACAAACAGATACCCAAAAAGGGTTGTTGGTTTCCGCAA
AAACGTTTTCTATACAAACTAGACAAGGGATCAGATGTCTTTTTTATCAATCCGGAAGCTCCACAAGAACTCTTTAGGAA
AAACGTAAAGACTCACATACAAGATTTCGGACCTTGTGTCGGTGGGTATGTTGTTTTACGTAATTTCATGTCAGGAGAAC
ACACAAACCCTAAACTAGACACAAAAGGAATATACTTTGAAAAATGTAACTATGATAAATGGTCGGGTATTTCTTGGGAT
TCTACAGCTTCCACTTCTGGTTTGCATGCTGTAGCTATTGTAGGTTGGGGTGTTGAGGATAATGTTCTTTATGCACCCGG
TAAAAGAGGTACTGTACATTATTGGCATTGTAGAAATTCATGGGGGCAAGAGTGG
>SEQ_103 [organism=Erythrocytic necrosis virus] Putative deoxynucleoside kinases, partial
CTAAAAATGGGTATTCGTATTGTTGCTGTTGATGGTAATATAGGTGCTGGGAAAACTGTGACGCTCAACAAATTGGCAGA
AATGGGTTATACAGTATTCGAAGAACCCATTTCTCTGTGGCAACCATTATTGGAATTACAACAAATGGATAGATTTAGAT
GGACATTTACACTCCAAATGTATGCTTTATCATTCTTTATACATATACAAAAGACTATTGCAAAATTAGATGTTAATTCA
GTAAAGGATGGAATAGTGTTTGTAGAAAGATGTGCAACTTCATCCAAGGTATTTACCAAAACAGCATTTGATGATGGTGT
CCTTACAGACCTGGAATTTTCTGTTTGGGATTCTATCTACAATATAACATTTATTAAACCAGAAACTATATTTTTCCTCA
ATGCACCAATCAGTATTTATATGGAAAGAATTAAAGAAAGAGGCAGACCTGGTGAAGAGTGTCTTGATGAAAAAAGACTT
GCTCTATTGGATGCTAATTATAAAAAATTTTACAAAGAATTACCTAAAATTAATATAGACTCAACTAAAACAACAACTGA
AATTGTTTCTGAAATAATTACACATTTATCATCAAAAGTTTAA
>SEQ_13 [organism=Erythrocytic necrosis virus] Putative RNA-dependent DNA polymerase 
TTGTTTGCTTTGGCAATCGAGCCTCTCGCCATTGCACTACGCTCTAATGATGCCATTCAAGGTATAATCAGGACGGGCTT
AGAGCATAAAGTCTCGCTATATGCTGACGACCTCCTTTTGTTTATCTCCAACCCTGATACCTCATTGCCACGTGCCCTAT
CTGTTCTTAAAAAGTTTGGATCAATCTCAGGGTACAAGCTGAATCTAGGCAAGAGTGAGCCTTTTCCGGTAAACAAGGCT
GCTTTAAAGTGCTCTTTTACAAGTTCTCAGTTTAGGATTGTCCGGGATCAATTCACCTACTTGGGAGTTAAAGTGACAAG
GAAATATTCAAATTTGTTTCAGGAAAACGTTGTTACTCTAGCAGACAGTTTGAAACAATCTTTTACTTTTTGGAATTCGC
TACCCCTTTCTCTTATCGGAAGGATTAATGTAATTAAAAATGAATGTGTTGCCCAAATTGTTTATATTTATTTCAATGTT
TACCCATTTTTATTCCAAAATCTTTTTTTATTTCACTGGATCAAACATTCATGCATTTGA
>SEQ_89 [organism=Erythrocytic necrosis virus] Putative transcription elongation factor SII
ATGGAGAAACGAGTAAGTTTCAATTCAAGCGTATTGCTTCATTACATTCCAGAGGAAGACAGAAGAAATTACCATTATAT
AGATTCCATTAGAGCTCGCGCTCAGAGAGAGAGATTGTTACAGAGTCTATCTGACAAGTTAAACAAGTTTGATGATGTCG
TTATGCCCGGTAGAACCTATAATCTCAAACAACGTGTGGCTTTCATAAAGGAAGCAGCCAAGCAATCAAAATTAGAGACT
ACATCTTCTGAATCGGATTCAGATGAACATTCCACTCCTGAAACCATGTTTCGTACAGAAACAAAATATGCAGACTCTAA
ATCTAATGTTTTTAACGAAACTAAAGAACCAGTGGACTCAGAAGATGAATACGATAAGCTAGAAGAGAGCGACCCAGAAA
CATCTTGGGACGCATCAGATGATGAAGAGTCTGATAACGACTCGGGAGACGATAGCGAATCCGATGAAGAGGTGTATTCG
GATGCTAGCGATTCTGATTTTGAAGTAGTGTTTGAGTCAGACCCAGTTTCTTTGTAA
>SEQ_107 [organism=Erythrocytic necrosis virus] Putative proliferating cell nuclear antigen, partial
AGATGCAAGACAACTAATACTTCTGTATTTAAATACATGTTTGACATGTTGTTTCACAACATGTCAACAGTTCCAATCAC
AATTTCTAAAACTGGATTTAAAATTTACACTAAAACAGATTCTGGATATACATTTTTTGTAGACTTTCCCAAAGAACTAT
TTTCCGAATGGGTTTATAACAATACTAAATCTCTATACTTTGGTTTGGGGACATTAAATAGTCATGATTTTAAAGAACTA
ACAAGTAAATCTATTATGGAAATGTCTGTATATAATAGAAAGTCTGAATTGGATGCTATTATATTGAATATCAAAGTGAC
AAATACATCTTGTAAATTTGTAAAATGTTTTACAATGTATTCTGAAGAAATACCATTTATACAACCTGAACCTATCCCCC
GTGGGAAACTACCAGTAAGTCTTGGTGCACAAGACTTTACAAGTCTATGTAAAGGTTTCAAGTCTGGAATTATTCACATG
ATGTGTGATAAAGATTATTTCAGCATCGCAAGCAAGTTGGAGGGTGTA
>SEQ_21 [organism=Erythrocytic necrosis virus] Putative immediate early ICP-46, partial
TCCGATCTATGGTACACTTCTACTAAAAGCAAACTCCAAGCGTTTAAATCCAATTGGGCAGACAAAAGCACTACGTTTGG
AGCCACATTTGCTCAAGCTGTGCGTAATGAACTGGGAGTTCCAGGAGATGAAAAAGAAGACCTAGAATTCCTCACAGATT
TCTATGAGGAATTTCTAGATAAAACCAAAACTTATTTTTTTCTTTTGAGAAGTACAGAAGGTGAGCGTATCGTATGCGAT
GTACTACCTCAAGCCAAAGCGATTCACATTTGCACTCAGAAAAACTATATCAATGATTTTGATAGCAAGATAAATATTGG
TGTGGGAGTATTTTCTCACACATTCTATGTGCCAAATAATTTGGATAATATTAGGTCTGTGCTAGACGACCTTTCTTATA
AAAATAATCAAGGAGTTGTAATAGAATATAATAATAATTTTTACAAGATTCTACTGCCTAGATACCAAGAACTTGCAGAT
ATCAGAGGCTCAAAAAACTTATTTTTTTCTTTTGAGAAGTACAGAAGG
>SEQ_81 [organism=Erythrocytic necrosis virus] Putative immediate early ICP-46, partial
CTACGGGCAAAACACCCAAGTATGACTATGATTCCGGATCTTGGAGTAATGCACAAATATTATTTAAATTTTTGTTTAAA
TATAAATGATAATAAAATGTCAAAATATAAACCATTTGTGTATCCAAACAAACTCAGGGCAAACGATTTTAGTGATTCAG
ATTCTGATATAGACTTTGACTCTGATTCAGATTCTGGATATGGCTCAGAATCATGCTGTTTTACAGACATGCCAAATGGG
AAATTTAAATATACTGTTGTTGATTACAGTGGTTCAGATGATTCTAGCGGTTCAGATTCTGATTTGTTAGAAATTACAAA
GTCTAAACGCAAGGCTCGTAAACTATCTCCTAAAGATTTAACTGTTTCTAGCTACATTACATTGGGAGATGATACAGATA
GTGAATCTGAAGATTCAGAGATTCTACACAGAAGCAAATCTCTTGAAACTTTGTACACAGAACAAAACTGGTCTGATCAA
GAATTTAGCTCACCTGAAAATTAG
>SEQ_88 [organism=Erythrocytic necrosis virus] hypothetical protein, partial
CAACTTGTATTTATACAAAAAGAAGGTAAAAATCCAGAAGAAAAAGAATTTCCTAAAACAAATACATTATATCTGGATTT
ACTAAAGAACCAAGAAGCTACAACATATTACCCTGAACCTGAAAACAGGATTGAAACCAATGATACACATAAATCTTCTG
TAAGCAAAACTGTTCAAACTAAACAAACAGTAAAGAAGAAGCACTCAGACCATACGAATGAAAGTATATTGTTTACACAT
AACACAGAAGAAGTTAATTCCACAAGAGCGCAACCTCATCACACAAAGACTAAACATTTAGAACACAACACAGAAGAATT
TAGTCATACAAAAATAATTAACCTCAAAGAAGACTCTAATTATTCAGAGCACAACACAGAACAAGTTAATCGCACAGAAG
ATAATCGTACAGAACAAGTTAATCGCACAGAAGATAATCGCACAGAAGATAATCGTACAGAACAAGATAATCTCACAGAA
CAATAA
>SEQ_22 [organism=Erythrocytic necrosis virus] DNA repair exonuclease SbcCD D subunit, partial
GACGCTCTTCTTCCTCCTGGTAGTTTTAACACAATATTGGAATCTGTAGATTCAGAAGATGCCAATATTGTATTTGCTCA
TCAGGAATTTAGAGGTTGTAAGATGGGGAGTATAGAATCGGTAATAGGAGATGAGTGGACTAGAGATATCTGCGTCATAT
CGGGACATATTCATGAGATGCAAAATGTAGGTAATGTTTATTATCCCGGATCTTCCATTTCTCATTCTTGCTCTCACAAA
AGCGAGGGACCTTGTTTAGTTACAATTGATTCTACATTAGATATAAATCACATTGGATTTACAGCTCAAAGAAAGTCTAA
ACAACTTAATGCAAACAGTTTTGATGTAACAACATTACAACAAGACACAAAATATATAATTAAAGGAACTTCTGTGAGTA
TTGCAGAAACTCTAGGTAACCCATTATTGAGGAAAATGTTGTCAGATAGAAAGATTGTACAGGAAACTAAAAATGTAACT
GCC
>SEQ_105 [organism=Erythrocytic necrosis virus] hypothetical protein
TTGTTTAGCATCAATAACAAACTCAAGACGCAGAAAATTATTAATAGAGTTGTTGGTTACACACCTGATAAGGCAGTTAC
CGGATCTTCTTCTCTCGTAAACACTCCTGGTATCAAGAGACTTTTGGGAAGCAATGGTAACCATATTCAGATTCCTAAAG
GCGCAATCATTGATAGGATTGAATTTGCAGGAACAGAAAACTTTAATGCCGGTAAATTTTCCATTGGTTTGGGGGCTTTT
AATAGTCCAATTACATTTCCTCTAATTGTAGAAGCTTCTTCTACTGTTGCGTGCGAGCCAATCGGAGGGATTAGATGTTT
TAATTTTGAAGAACCTTCTGGAGCGACTGATTTTGCGCTCGTGTCACACAATAGTTTTGTTAACATCAACGCATCTATTC
CTGTCAATGGTGTTTTGCAAGTATCTATATTTTATCATCTCAGGGAGCCTTTCTCTGTGTGA
>SEQ_88_2 [organism=Erythrocytic necrosis virus] hypothetical protein, partial
GTGGAAACAATTGTAAATTACAATGACCTTGCGGATGAAAAAGAAAAAAGAACCGAACTCTTATTTCAGTACGAAATATT
GCGGAAACTTTACCCTGACGCTAAAATTACACCTTTGAATAAATTTGCACCAATGTCTGAATTGGAAACAGAATACAATA
CTGTATCTAGAAAAATTAATATGGCTACCACAATAGACAAATCCAAAAAAGTATTTTTAATGGCTCTGTTGGGTATAGAA
TTACTTTTGGGTAAGTTGGGTTTAGATATGAATGGTTTCACAATATCTGAATTAAATAATATGGAAAGTTACAATGATGT
ATTGTATGAACTTGGGAAAAAATATAATCTATTGGTTGAATCCGAAATAACACCAGAACTTAAACTTACAGGATTATTAA
CATTCTCTATACTTGCTCATCTTGTTTCCAGACACTTGGAGGCA
>SEQ_96 [organism=Erythrocytic necrosis virus] Putative Uvr/REP helicase, partial 
ATGAAAATTCACATCACAGCTGCAAATGTCAAGGTTTTTCTTGTTGTTGGAATTTGTATCATTTGTGTACTAATCATATA
TAGTAATATTGTAAATAAAAAAGGTTCTTTTGACAAGTTTTCTAAAAACTTTGTGCTCCAATTGTTGGCTGCTGGTAATG
AGAAATTACAAGATTCAAACTCGGTAACCAAAGAAAATTATAGTGTTGCAAATCCAGTCTCCAAGGGAGAGTCTTATACA
TGTAAAGCAATGCAAGATCTTTTTGGGAAACCATTTTATTCTATAAGACCAGATTTTCTTAAATCTCCAATTACAGGACA
TAATTTAGAGATTGATTGTTTTAATCCAGAATTAAACATGGGTGCGGAATACAACGGCAGACAGCATTATTATTACACAC
CCAAATTTCACAAATCTTTTCAGGATTTTAGAAACGGACAGTAT
>SEQ_24 [organism=Erythrocytic necrosis virus] Putative Deoxynucleoside kinase, partial
GTTGCTGTTGATGGTAATATAGGTGCTGGGAAAACTGTGACGCTCAACAAATTGGCAGAAATGGGTTATACAGTATTCGA
AGAACCCATTTCTCTGTGGCAACCATTATTGGAATTACAACAAATGGATAGATTTAGATGGACATTTACACTCCAAATGT
ATGCTTTATCATTCTTTATACATATACAAAAGACTATTGCAAAATTAGATGTTAATTCAGTAAAGGATGGAATAGTGTTT
GTAGAAAGATGTGCAACTTCATCCAAGGTATTTACCAAAACAGCATTTGATGATGGTGTCCTTACAGACCTGGAATTTTC
TGTTTGGGATTCTATCTACAATATAACATTTATTAAACCAGAAACTATATTTTTCCTCAATGCACCAATCAGTATTTATA
TGGAAAGAATTAAAGAAAGAGGC
>SEQ_108 [organism=Erythrocytic necrosis virus] Putative Virion assembly protein, partial
ATGACAGAGTTACATATTAAAGAGTTGGATTTAGCACAAATCCGTCCAAACGATGATGTAAAACAAACTGCTAAAGGTGG
ATTTAAAATTACAATTGTTGGAAAACCAGGTCTTGGGAAATCCACTCTCATTAAGCAGATTGTTTACAGTAAAAGATTTT
TAATCCCTGTAGCAGTTGTTTTCTCTGGTTCAGAAGAAGTAAATGGATTCTACAGGGGTATGTTTCCATCATGTTACATT
TACAATACATTTGATCCCCAAGTATTGGAAAAGATATTTCAGAGACAAATTTATGCAAAAGAACATTTACCAAATTCATG
GATTCTTGTAATTTTTGACGATTGTATGCATAATCCAAGCGATTTTCTAAACAATTCTGTTTTGAAGCTATTTAAAAATG
GAAGACATTACAACATATTAGCA
>SEQ_109 [organism=Erythrocytic necrosis virus] hypothetical protein, partial
GCAAGTTTAGCACCCAGTGCTATTGATGCAAAGAGTAATTTATTTTCAGGAACTAATAAAACAAATGTAATTATTCCTCC
ATTGAATACAGACATTAGATTTTCTCACCATTTAAAACTTCATAGTGCAGAGGATGATATTCCATATACTCCGCTGTTAA
GCACACGTGCTATCCCAATTAACGCTATTACACCTTCATCAGTTAATGAGTTTAACTTTAGCAAATCGTTGAATTTATAT
AAACCAGATTACGGTTATAATCCCAAAGATTACAATCATCTAGCAGATAAACACCCAAAGACTTTTCATATTCACCATAA
TTTACTTAAAAACTTTAGTTGGTCGCTTGAAGACGAAAATGATTCCAAGTTAATAAAGATTAAGAAATCTCTAATATCAA
AACCAAAAACACAATACGCC
>SEQ_8 [organism=Erythrocytic necrosis virus] Putative RNA-dependent DNA polymerase
ATGGGAATATGGAGAAAAATGCACAAATTCTTCCTGAATCTCCAACACAGGAACGCTAACAAAAATAATTTGCAGAAACT
CATTACTGAAGACGAAGTCATCTATGATTCCCCGAATGATATTTTAAAAGAGGAAGCTAAATATTTTAAGCAGATGTTCT
CTTTTCCGTCTCATCCTCTCCCACTGAATGAAGATTACGGTAAGGAATTCTTTCCAAATAATATAAAAAATGGAAAATTA
ACAAATGTACAGAAAGATCAGTGCGAAGGCCAAATTACAGAGGAAGAACTTTTTGAGGCTATTAAATCCTTTCAGTCTGG
AAAAACCCCAGGGCTTGATGGCATACCGGTAGAGGTATATCAAATATATTTGGAAATACTAAAAGCTCCATTGTTAGATT
GTTTTAACTACTCCTAA
>SEQ_25 [organism=Erythrocytic necrosis virus] Putative DNA repair protein RAD2, partial
GTCAGAATAAATATCTATGCTATACAAACTCATATAGCAAAATTATATCGAGAAGTTAAACCAATTCCCAAACATGTAAA
GGAAATGTTTTACACTATATGTGAATCGTTTAATATACAAGTTATAACAGCTGAAAATGATGGTGAATTATTGTGCGCTG
AAATGAATAAATTGGGTTTGGTTGATTTTGTATATTCTCACGACTCTGATGTTTTCCCAGCAGGAGCCAAGAATGTTATT
AAACACATTGATAGTATGTCTGTTAAATATCTTTCACAATCAGAAATATTGGAAAAGTCTAAATTATCCTTTTCATCATT
TATGGATTTATGTATATTGTGCGGTACAGATTTTAATAAAAAGATTCCAAGATTGGGTCCAATTACTGCTTATGCACTTA
TAAAGAAGTGG
>SEQ_106 [organism=Erythrocytic necrosis virus] Putative early iridovirus protein, partial
ATGTCTATTATAACTCCTACAATGTACGATAACTTTGATACAGATAAAATTGTGTTTGAACCGGCAAAGCAATTCTCAGG
TCCCAACGGCTCCAAGTTTCATAGAATATTTGTCAAGTATGAATATGACGAAGGGGTTGACACTCTTGTGCTGCAAACTC
CTGTTTTGTTTACTTGGGGAATAAATATGGGAAAGAGTTTTTCCGACTCTGATGTCGGAGCACCTCAACTGAGTCTTGTT
AGCTATAACTCGGCAACTGGTCCTACTAGAGAAGAAGAGAAATATATTGCTGTTTGCAACAAAATTGTAGGCGCTATTAA
ATCTCATCTTACAACAGAAACAACTAAAGAGGAATTGGATAAATGGGATATGGATGCAGATGTTAAAACAATGAAGTTGT
TT
>SEQ_9 [organism=Erythrocytic necrosis virus] Putative RNA-dependent DNA polymerase 
ATGGAATATGGAGAAAAATGCACAAAATTCTTCCTGAATCTCCAATACAGGAACACTCTCAAAAATAATTTGCAGAAACT
CGTTACTGAAGACAGAGTCATCTATGATTCTCCGAATGATATTTTAAGAGAGGAAGCTAATTATTTTCAGTCTCATCCTC
TCCCACTGAATGACGATTACGGTAAGGAATTCTTTCCAAATAATATAAAACTAACAAATGTACAGAAAGATCAGTGCGAA
GGCCAAATTACAGAGGAAGAACTTTTTGAGGCTATTAAATCCTTTCAGTCTGGAAAAACCCCAGGGCTTGATGGCATACC
GGTAGAGGTATATCAAATATATTTGGAAATACTAAAAGCTCCATTGTTAGATTGTTTTAACTACTCCTAA
>SEQ_111 [organism=Erythrocytic necrosis virus] Putative tyrosine protein kinase, partial
AGAATTATTCAGGATGTAGAATTTTTTTTAAACAGAAGAGATTTCCCTCTTATGAAAAAGGAACCTCTGGAACCATATGA
CCACATTTACGGAACCGCAAAATTAGTTAGTCACAATTATGAGAAATATGCACCTATAATTTCTTTTTCTGTAGACGATA
CATTTGCGGATATTATGATGCCCACATTTGAGGACTGGGCTCGTGTGTGGGTTCAAGAGGACGGTGTGACGTCTCCTAAA
CAACACAGAGAATATCCAAACATTAATTCTGTAAACTGGAATGAAAAGAAGCCTATAGTATTTTTTAGAGGCCAGAGCAC
TGGGTCTGGGTTCGACTACCACACAAATCAACGTTTAAAAGCGTTTGTGATTGGT
>SEQ_27 [organism=Erythrocytic necrosis virus] Putative RNA-dependent DNA polymerase, partial
ATGAATATACCAGTAGCTTCTATCAGTGTCTTGGTTAAAAGTGGGAAGGGCTCATTAGAATGCTCTTCTTTCAGACCGAT
AAGTTTGTTGAATTTTGATTCCGAAATGATAACTAAATTGATAGCCAGAGGTAGAGGCTCTATTACCCTTGCTTACCCCG
ATCAAATGGGATTTATAAAAAACTGGTATTCACCGGACAATGTTAGACGACTGTTTGATGTTATCAACCATTTAAATGAG
CATAAGACTCCTCCTATATTGTTGTCATTAGATGCTGAGAAGGCGTTCAACAGAGTTGAATGGAATTTCCTATTCTCTGT
TTTGCAAAAATTTCATATGGTTGCTAATTTCATCAAATGGGTCAAAGCGATT
>SEQ_30 [organism=Erythrocytic necrosis virus] hypothetical protein,partial
CAATATGACGAAGGGGTTGACACTCTTGTGCTGCAAACTCCTGTTTTGTTTACTTGGGGAATAAATATGGGAAAGAGTTT
TTCCGACTCTGATGTCGGAGCACCTCAACTGAGTCTTGTTAGCTATAACTCGGCAACTGGTCCTACTAGAGAAGAAGAGA
AATATATTGCTGTTTGCAACAAAATTGTAGGCGCTATTAAATCTCATCTTACAACAGAAACAACTAAAGAGGAATTGGAT
AAATGGGATATGGATTCAGATGTTAAAACAATGAAGTTGTTTTATGTAAAGATGGAGCGTGGGAAGCCAATCAAGGGTTA
TCCTCCCACTCTTTACTCTAAGCTATATTTTCAGAAGTCTAAAGAAGGGGCG
>SEQ_32 [organism=Erythrocytic necrosis virus] Putative D5 family NTPase ATPase, partial
GGGTCCAAGATTAGCATTATTAAAAACGTGCATTTTCCAAAAATGTTTATGGATAAACAGGTACAAAAAGTTTACATTTT
TCCTCTTGTAAACAAGTATCTAGAGGAAACACCAATGAATGGTAAAGTAGATGAAAATTCTTTAAATGTTCACTGGCTAC
TATACGGTTCAAGCAAACCAGAAAAAAATCCTTATATAGTAACAGGATGTTTTGACCACAATTGTAATAACATTAATTTT
AGAGAAGCTTTTGATTCTCATAGAGTTAGTTTCCCCACATCAGTTAAAACGTTTGAAGATAAGATTCCACAAATTTTATC
CATTTTTCTAGGTGACAGAAGAGAATATTACCACACAGCC
>SEQ_89_2 [organism=Erythrocytic necrosis virus] hypothetical protein
ATGAATATGAAAAGAAACTATTATAAAAGAAAAATACCAAATGAAATGATGAAACGTGTCCATTTCAATACATATATTTC
AGTTATGGAAATTCCACCATACAAAGATCCTATTATTTCTGCACTTAAAAATATTAGAATAAATTTATATTACATGACTC
AAACAATATATCAACCCTTAAAAACAAAAGTATTAAAATTTATGCATGATAATAATGATGTGTTTTACAGGAAACACACC
TTCTTCACAAAAGAAGAAGAATATATTATTTATTTATGTCTAAACGATATGTTAAAAGAGAAACAGAGAATAAAAAATAA
ACCACATGTAGCTGATGTTGAAATGACACAAGTATAA
>SEQ_18 [organism=Erythrocytic necrosis virus] Putative RNA-dependent DNA polymerase
GTGCAACTCGATTTTATATACAAATGCTTAGAATATTTGAATTTTGGAGAATCTCTTAAAACATGGGTTAAAGTTATGTA
TAGTACGCCTAGGTGTAAAATAGTAAATAATGGCTACATCTCAGAAAGTTTTAAACTGTCAAGAGGAGTAAAACAAGGTT
GTCCACTATCGGCATATCTATTTATTATTGCCATCGAAATGTTAGCTGTTAAGATTAGATCAAACAATAATATTAAGGGA
TTAGAAATCCGTGGCTTAAAAACTAAGGTGTCATTGTACGCTGATGATTCATGTTATTTTAAAAACACAATTAGAATCTC
TCTACGGCCTCAGAGGTTCTAG
>SEQ_4 [organism=Erythrocytic necrosis virus] Putative early iridovirus protein, partial
TACGATAACTTTGATACAGATAAAATTGTGTTTGAACCGGCAAAGCAATTCTCAGGTCCCAACGGCTCCAAGTTTCATAG
AATATTTGTCAAGTATGAATATGACGAAGGGGTTGACACTCTTGTGCTGCAAACTCCTGTTTTGTTTACTTGGGGAATAA
ATATGGGAAAGAGTTTTTCCGACTCTGATGTCGGAGCACCTCAACTGAGTCTTGTTAGCTATAACTCGGCAACTGGTCCT
ACTAGAGAAGAAGAGAAATATATTGCTGTTTGCAACAAAATTGTAGGCGCTATTAAATCTCATCTTACAACAGAAACAAC
TAAAGAGGAATTGGATAAATGG
>SEQ_96_2 [organism=Erythrocytic necrosis virus] Putative Uvr/REP helicase, partial
ATGACATGTACAAGTGACGATTGCGTTCAGGTTCTTCATAAAATAATTGGAGATTGTTTAGACATTGTAAAGTTTAAAGA
CGTAAATTTATATTACGAGTTAATAATCCTAAGATATGAGCTGTTTGTATCAGACTTTTGTATCAAACGATTTAAAAAAT
GGTGTCAAACCAATAAACATTTAATTCTGGCAAATGATGAGACATTGTTTACAAAAAATTATAGTCACATTTATCCTCAT
GAGAAATATTTACCCAAAAATACTCTTTCAAAGATATGGACCTTTTTACAAAATTCCCTACAAGACCATTATTGTACAAC
TTGCAACTTGGATTAG
>SEQ_110 [organism=Erythrocytic necrosis virus] Putative papain family cysteine protease, partial 
CAGTTTGATAAAGAAGTTATGACCTCTATAGGAGGTCCCGTAGGCTCTGTTGTTTTGCTCAGAGCCACAGAGCCTCCTAC
AATAGTAGATGCTACTCAGGTAGAGGATAAATATAAAAATATTAAAAGAACTCTACCAGACACATATTACCAAGCCAGTC
CTCAAGATGTCGCCACTTATAACAGAAGAAACATTTCTCTTGGGGAAGGTGGTGTAGATTCCGTAGGAAAAGAAATGTCA
TATAGTAATGTAAGATTTACATCAACAACAAAGATACTGCTATTGGGTATCTCTATATTATTTGTTGGTGGATTACTAAT
GGCTTAA
>SEQ_37 [organism=Erythrocytic necrosis virus] Putative DNA repair protein RAD2, partial
ATGGGGATTAAAGGATTCTCACAATTTTTAAAACATATTAATTGCAATTGGACTGTTTTAAATTTGTCCGATTTTACAGG
AAAGACTGTAGCTATAGACGCAACAATGTATCTATTTTATATGAAACTATCTGCAAGAGAACCGTCTAAAATGTTTATGG
AATTTTTAATTAAATTATGGGGATTAAACATTACCCCAATTTTTGTGATCGACGGTCAATCAGTTGCAGAGAAAAATGAC
GAACACATAGCACGAGCAATGAGAAGAAAAACTCTACAAGATGTTATAAACTTACTATCAGAACAGATC
>SEQ_8_2 [organism=Erythrocytic necrosis virus] RNA-dependent DNA polymerase 
ATGGCAAATTTAAAAAACTGGAGGCCTCTTACACTTCAATCTTGTGATGCAAAAATACTAGCAAAATGCATAGCACTCAG
AATTAAAAGGGTTTTACCAGGTATTGTTCATCCTGATCAGACAGGTTTTTTACATGGACGATACATTGGAGATAATATAC
AACAACTACTAGAAATAATAGAACATCATGAAACATGTAAGAAGCCAGGAATGGTATTTATAGCGGAGTTTGAAAAGGTA
TTTTTATTTATAAATGATTTTATTTCTAAATGCCTGGATTTTTTTCAATTTCGGTGA
>SEQ_9_2 [organism=Erythrocytic necrosis virus] RNA-dependent DNA polymerase 
ATGGCAAATTTAAAAAACTGGAGGCCTCTTACACTTCAATCTTGTGATGCAAAAATACTAGCAAAATGCATAGCACTCAG
AATTAAAAGGGTTTTACCAGGTATTGTTCATCCTGATCAGACAGGTTTTTTACATGGACGATACATTGGAGATAATATAC
AACAACTACTAGAAATAATAGAACATCATGAAACATGTAAGAAGCCAGGAATGGTATTTATAGCGGAGTTTGAAAAGGTA
TTTTTATTTATAAATGATTTTATTTCTAAATGCCTGGATTTTTTTCAATTTCGGTGA
>SEQ_35 [organism=Erythrocytic necrosis virus] Putative Ribonucleotide reductase, partial
AGATGTATGATGGGAAGCTTTGCAGCAAGAGAAGGAATTCACCAAAAAGCATATGCCTTGCTTACAGATACACTTGGCAT
CCCCGAATCCATTTATAGTACATTTTTAGAATATACTGAAATGGCAGATAAAATGGATTTTATGGTAAATGCAAAAACAG
ATACATTGGAAAATATTGCACTTTCTATTGTAAGAGCAGTATTTAATGAAGGTGTAAGTTTGTTTGCATCATTTGTAATG
TTGTTAAATTTCCAAAGATTCGGTAAGATGATTGGAATGGGAAAGGTTGTTGAATAA
>SEQ_12 [organism=Erythrocytic necrosis virus] hypothetical protein
GTGATAGTGTTAAGCTACCCCGTCTGTGAAAATCAGTTTTCATTTGCGCAAGAAGGGGAGGAAAGTTTGCAGAACAAAAG
AGCATATAATGAATTTCAATCCAAGGTATTTGAAACCAGAGCGGCTAACCTGAAAGAGCAAATCTATCTGCTGGAGCTGC
AGTGCTGCTGGATTGATTGGGAAGCACTCACTTTTCTGGAGATTCAGGTTGTAACCGGAGAAGGAGACAAAGTTCTCCAG
AATAGAAAGGATAGAAGGCAAACAGGTTACAGGGTTATTTACATAGAGTAA
>SEQ_112 [organism=Erythrocytic necrosis virus] hypothetical protein,partial
ATGACAAATGTTACATATAAAACTTTAATTCTCCCAGGAAATGGTGTAAAGGCAATTTACACACTAGGAGCATTACAACA
TTTATGCGAAAAAGGAGTTTTAAACGGACTAGAAAACTGCGTTGCTGTATCATCCGGTTCATTGGTTTCTGCTCTTTTGC
TACTTGGATTGAAACCGATAGAGATCTTGGCTAGAGTACTGAGTAAAAATTTATTCCAAAAGATTGGTCGTGTTTCAATG
GTAGGGATTGCTGGAGGAGCTGCAATCTTTAATTTTGATGTAATAGATAAG
>SEQ_113 [organism=Erythrocytic necrosis virus] ATPase-like protein,partial
CAGTATGTATTGGATTTTAAACCAGTGTTGCGGACTCTTTTGGATGGAATATTTTTATTCCGCGAGCAAAATCAGACAAC
GCTGGATAGGTTGTATAAAAATTTTGGTGGGATAATTCCTTCCAAACAAGAATTTATTAATCTACTCAATAAAGTAACTA
GTAAACCATACAATTGTTTATATATAGATAATGCAAGCTGTAATTCTAAACCATGGGAAGAATGTGTATATTGGTTCAAA
GCAGCTCAGATTCCTGATGATTTTAAATTTGGTTGTGACATGTAC
>SEQ_39 [organism=Erythrocytic necrosis virus] Putative DNA repair exonuclease SbcCD D subunit, partial
CTTGATACCCATGAAAAACTATGTTCTTTATCCTTATCCAAGGCGTGTAATTTTATAGATTTTTTGACTCAACTGAGCCC
GTGTGTATATATTTTAGTCGGAAATCATGATTACATAAACAATAGCCAATTATGCACAGATAAACATTGGCTAAATGTAC
TCAAGAAATGGGGGAGAGTCATAGTTGTCGATAAACCTAAAAAGAGTTATATAAAGAACAAAGGAATATTATTTGTTCCA
TATGTTCCTCCTGGTAGTTTTAACACAATATTGGAACCT
>SEQ_36 [organism=Erythrocytic necrosis virus] Putative Uvr/REP helicase,partial
TTGGCTGCTGGTAATGAGAAATTACAAGATTCAAACTCGGTAACCAAAGAAAATTATAGTGTTGCAAATCCAGTCTCCAA
GGGAGAGTCTTATACATGTAAAGCAATGCAAGATCTTTTTGGGAAACCATTTTATTCTATAAGACCAGATTTTCTTAAAT
CTCCAATTACAGGACATAATTTAGAGATTGATTGTTTTAATCCAGAATTAAACATGGGTGCGGAATACAACGGCAGACAG
CACCACCACCACACACCCAAACCTCACAAATCCCCC
>SEQ_114 [organism=Erythrocytic necrosis virus] hypothetical protein, partial
AGCGGCCCAGGATTAGAGGAGTTCTTGGATTGGTTGTTTTCTAATTTCAGTGTTAGTGTTTGGACAGCAGCAACTAGGTC
TTATGCTATGTTTGTAGTAAAACATTTTATAGCTACCAAGTCAAATAGAATCCCAAAACATATATTTTCCAGCAAACATT
GTGAAGTTTCACAAAAGGTTGGTAATTCACATAAAGATCTCAGATTTTTATACAGAAATTTCCCAAAATATTATTCAAAG
AAAAATACAGTTATTATAGATGACCGAGAA
>SEQ_115 [organism=Erythrocytic necrosis virus] Putative tyrosine protein kinase, partial
CCTGGAAAATTTATCAAAGCAAAATATATTTCCGCGCAACAGCAGGCAGATTATAAATTTATCCTCAATTTAGAGGGACA
TGTGGCAGCTTACAGACTCTCTTATGAACTGAGTTTTAATAGCTGTATCCTATTAGCAGAGAGCAAATGGAAAATGTGGT
ACAATAATATCTTGGAACCATGGGTTCATTATGTTCCTGTTAAAGAAGATTTGTCTGATTTGGTAGAAAAGGCCGAGTGG
TGCAGAGCCGACGACTCCAAATGCGGA
>SEQ_41 [organism=Erythrocytic necrosis virus] Putative Virion assembly protein, partial
ACTCTCATTAAGCAGATTGTTTACAGTAAAAGATTTTTAATCCCTGTAGCAGTTGTTTTCTCTGGTTCAGAAGAAGTAAA
TGGATTCTACAAGGATATGTTTCCATCATGTTACATTTACAATACATTTGATCCCCAAGTATTGGAAAAGATATTTCAGA
GACAAATTTATGCAAAAGAACATTTACCAAATTCATGGATTCTTGTAATTTTTGACGATTGTATGCATAATCCAAGCGAT
TTTCTAAACAATTCTGTTTTGAAGCTA
>SEQ_43 [organism=Erythrocytic necrosis virus] hypothetical protein, partial
GGACTGAGTGGGAATATCTATTTACAGTACCTAGAAAGATTTGGGTTTGGCCTCTCATTCCTTTCCTCAAATAAGATTTT
GTACTCGTCCACAGCGGCTTCTGTTCGCATCAACAATGTTACCTACATCTACTTCCCTCTCCACAGGGGGGCCAGGCAGG
GTTGCTGTTTATCCCCTTTCCTATTTGATATGGCTATTGAGCCTCTTGCTATCGCCCTGCGGGAGCAGGAGAGGATTGAG
GGAATATTAAGGGGCAACATA
>SEQ_15 [organism=Erythrocytic necrosis virus] Putative tyrosine kinase
ATGTTTACACTACCTTGTAGTTTACCAATACAATGGGCGGATAGTGAGGTAGACATACCTCACTATGGTATTCACATCTC
AAAAAATATAAATGAACTTACCACAATTCATTTCAATAGAAAGTTAGCAAAAATAGAAAAGATTCTGCAACAATGGAGAG
ATAAATACTTTAAAAATCACACTGATTTACTCTTTGGTCCTATCACAGTTGACTTATTTACTAATGGCAATGCCTACTCC
AGATGTCTCATTTTTTAA
>SEQ_45 [organism=Erythrocytic necrosis virus] ATPase-like protein, partial
CGGACTCTTTTGGATGGAATATTTTTATTCCGCGAGCAAAATCAGACAACGCTGGATAGGTTGTATAAAAATTTTGGTGG
GATAATTCCTTCCAAACAAGAATTTATTAATCTACTCAATAAAGTAACTAGTAAACCATACAATTGTTTATATATAGATA
ATGCAAGCTGTAATTCTAAACCATGGGAAGAATGTGTATATTGGTTCAAAGCAGCTCAGATTCCTGATGATTTTAAATTT
GGTTGTGACATGTCC
>SEQ_29 [organism=Erythrocytic necrosis virus] Putative RNA-dependent DNA polymerase, partial
ATGGATGCCTCAATAAGTGATGAAGCTACTATGGCAATCCAGTCCATTCAGAGCAGTAAAACCCCTGGGCCTGATGGCTT
CCCTATTGCATTTTATAAAACATTCTCCTCTAAATTATCCCCTATCCTCAGCTCAATGTACAATGAAATCCTTTCTAGTC
AGAAACTGCCACAGACACTCACCCAGGTGACCATTTCAGTTTTGCTTATTAAAAAAGACAAGAATCCCCTAGACTATGGC
TCATACCGCCCT
>SEQ_48 [organism=Erythrocytic necrosis virus] Putative RNA-dependent DNA polymerase,partial
TGGGTTTGGCCCGTCATTCCTTTCCTGGATTACAATGTTGTACTCGTCCCCAGTGGCTTCTGTTCACACCAACAATGCTA
CCTCAGCTACTTCCCTCTCCACAGGGGGGCCAGGCAGGGTCACTGTTTTTCCCCTTTCCTATTTGATATGGCTATTGAGC
CTCTTGCTATTGCCCTGCAGGCAGAGAAGAGGATTAAGGGAATATTAAGGGGCAACATAACTCACAAGGTGTCCTTAAAT
GCAGACCACACG
>SEQ_12_2 [organism=Erythrocytic necrosis virus] Putative RNA-dependent DNA polymerase
ATGATAACCTATGTTCAACTCCTTGGAAAGAGGAAGATGTCCGTAAAGCTACTGAAAGGGGCTCAATGGCGATGGCAAAT
AATAAAGGGGACAGTGGGCAACCTTGGGGTGTCCCACGTTCCAGAGCAAAATAATCAGAACGGGTGTCATTGGTACAGAC
ACTGGCCTGGGGAAATGTATACAAGAAACGGATCCATGAGCTTCATTTTTCCCCAAATCCAATTTTTTAAGAACAGTAAA
TAG
>SEQ_14 [organism=Erythrocytic necrosis virus] Putative RNA-dependent DNA polymerase
ATGCCAGGGCTTGATGGCATACCGGTAGAGGCATATCAAGTATTTTTTGATATACTAAAAGCTCCATTGTTAGATTGTTT
TAACTACTCCTATAGAAATGGTAGTCTGTCAGGTACTCAGCAGGAAGGTCTGATTTCTCTATTATTAAAACAAGACCCAG
ATGGCAAATATAAAGACCCAGTCTATCTAAAAAAAACTAGAGGCCCCTTACACTTCAATGTTGTGATGCAAAAATACTAG
>SEQ_46 [organism=Erythrocytic necrosis virus] ATPase-like protein,partial
TCCGATCTGGCGTGGTATTTGGTAGAGATTTGGAGACAAAACAGATTTCTAGACGAACAACAACCTCCTTTGGAAGTAAT
GAGCGCAACAGACAACTACAAAGACGACACAAATATTTACAAACAATTTATTCAGGATATGGTTATAAACAACAACATAG
CAAGATTATCATACACTCATCTTAGCACTGTGTTTAGGGAATGGAAAAAGATTGAGTATCCTCTTTTTATCCAATTCTGA
>SEQ_52 [organism=Erythrocytic necrosis virus] Putative D5 family NTPase/ATPase,partial
GCAAAATGGACAATATCCAAAAGCGTACTTTATGTGGATAAAATTATTAAATCGAGTCATCACGATGTAGCAAATTTAAT
GTATTCAGAATACAGTTCTGAATTTGTATGCGCTTCTGTTGCTGATAAAACTTGGTATCAGTTTATTAATCATTCTTGGA
AACTGATAAAAAAAGGAACTACTTTGAGACAGAGAATCTCTTCTGAAAACGGTATACTGATGCAACTTTTACATCTC
>SEQ_54 [organism=Erythrocytic necrosis virus] ATPase-like protein,partial
GATCTAGAGATGGCAAGATTGGGAGATGGAACAAGATGGGCAGTTATGGAAGAACCAAATTCAGATGAAACCATAAACAC
TGGAATCTTTAAAAATTTAACAGGAAACGATTCCTTTTTTGCAAGAGATTTATATTGTGCAGGTAAATCCACAAGAGAAA
TTAAACCATTCTTTAAACTCCACTTTATCTGCAACAAACTTCCAAATTTATCCAATTCTGATATTGCTACATGGAAC
>SEQ_89_3 [organism=Erythrocytic necrosis virus] Putative transcription elongation factor SII
ATGGAAGAGTTTGATGATTATTTTTCTCACCCAGTGTATTCTAGATTGGCTGCCGCTGAATCAGTCATTGATAAATTTTT
AAAGATTAAAAATTTTGTGGAAGAAGGTGTTATACAATGTGGTAAATGCAAAAGCAAGCGTGTGTTTACTGTGGGTAAAC
AAGTCAGAGCAGCAGATGAACCAATGACTACATTTTGCTTTTGTGCAAACTGTAAAAGCAAATGGACAGAATAA
>SEQ_28 [organism=Erythrocytic necrosis virus] hypothetical protein
ATGTTCGCAATTAAGAATTTGCAAAATGGTAAGGCCCCAGGACCAGATGGGTTTTGTAGTGAGTTCTATAAAGAGTTCCA
TGGCCTGATCTTTGAGCCATTGCGTGATATGTTTAACCACTCATTTTCAAATTACCAGCTCCCTCAAATGCTGAGAGAAG
CCAACATATCACTTATTCTCAAAGGGGGAAATGTCCAGAGTCTTGTTCCTCGTACAGACCAATTTCCCTTCTGA
>SEQ_81_2 [organism=Erythrocytic necrosis virus]  Putative immediate early ICP-46, partial
ATGGTAGACTCAACGAAATTAATCTCAGAAATATTTGATGATTGCAAGTTTAATTGGGGTAGATTGGCAACTATTCTTTC
ATTTATAATTTTAGCTGGAGCAGTTGCTGATAAATCACTTGCATTCGCACAACTTGCTAGTTACTGTGATGATTTTTTTG
CACAACAAATTATAGAATTAGGGGGTATAAATGGCTTTGAGCAATTTGTATCAAGAATGAATAGGTAA
>SEQ_14_2 [organism=Erythrocytic necrosis virus] hypothetical protein
TTGTTCATCCTGATCAGACAGTTTTTCTTTTTACATGGACGATACATTGGAGATAATATACGACAACTACTAGACATAAT
AGAACATCATGAAACATATAAGAAGCCAGAAATGGTATTTATAGTGGATTTTGAAAAGGCATTTGATAAAGTAGACTGGA
TTTTATTTATACATGCCTGGATTATTTTCAATTTCGGTAATTCCTTTGTAAAAATAAATGTATAG
>SEQ_62 [organism=Erythrocytic necrosis virus] Putative NTPase,partial
ACGGGTAAAATTAAAACTAATTACAGTATAACTCCCGATTTAGAAAGACAAGTCTTGGAAAATTTAGGCAAATACTCGGC
AAAATATAAAAAAGTTGTAGATACCGTGACTAAAGAAGATAGACCAAAGATATTTATTTATTCTGAATTTGTACACGGCA
GTGGTGCCATTCTGTTGAGTCAGATTTTAAAATGTTATGGATACACAATACGA
>SEQ_1 [organism=Erythrocytic necrosis virus] hypothetical ,partial
AAAAACGGAGTTCTCCCAGACTCAATGCACACAGCTCGCATTACAGTGTTGCTAAAAAAGGACAAGGACCCCCTATCCTG
CTCGTCCTTCCGGCCCATAAGCTTGTTGGATTTCGACTATAAAATAATTACCAAATTGCTCGCCAAAAGACTAAACACTC
TTCTTCCCAAAATAATAAAAGCGGACCAAACTGGATTTATTAGAGAC
>SEQ_55 [organism=Erythrocytic necrosis virus] hypothetical protein,partial
ATGGAAGAGAATAAGGAAATCCCTGAGTCTATGTCAATTTGTATGTTAACCATCTTATTTAAAAATAGAGGCAGTAGGTT
AAAGTTAGAAAATTATAGGCCTATTAGTCTGCTAAATTCAGATTATAAAATACTGACTAAAGTTTTAGCTAATAGGATGA
AAAAGGTGATTGGAAGTATTATTACATCAACACAAGCCTACGGA
>SEQ_6 [organism=Erythrocytic necrosis virus] hypothetical protein,partial
AGAGGGTGTTTTAAAAATATCAAAGACGCAACTAGGAGAGCAGAATATCTAGTACAAGAGGTAGACCCATTTACATCTGT
AATGATCTGTATGATTGGAGTGCCATTTCCTCTTGTGGAAGGTGGTTATTCTAAAGATACTAAACTGGCTGTAGATAATG
TAGTGCAAAAAGATATGAATAAAAAGAAGGCTGCTAATGAGAAC
>SEQ_59 [organism=Erythrocytic necrosis virus] hypothetical protein,partial
AAACTGAGAGGAGAGTATTTTGACTCTATTAAACATTTGGAACCTATCCTACTCGAGCGGTTCAAAAAATTACTTGAGCT
ATACGATGAAATTAAACCAGAAACAAACAGGAAAAATTTTATGAATATTCAGTATATATTATTTCAGCTATTAAAAAGTC
TAGACCATCCTTGTTCTTTAGAAGATTTCACATTCCTCAAAACC
>SEQ_50 [organism=Erythrocytic necrosis virus] Putative DNA polymerase,partial
CTCATGGAAAAAATGTCTACATGGATTGGTTTAGTTGAGATGGCAAACATTTGTAATGTACAACCAATGACTCTATATCT
CCAAGGACAGCAAATAAAAATTTATAGCCAAGTTTACAAATACTGTCACCACAATAATATCATAGTGAATACTATACAAC
ACAAAAGCCTCCAAACAAATATTTCTCAAAGTACATTTTAA
>SEQ_42 [organism=Erythrocytic necrosis virus] hypothetical protein,partial
TTGGGCAAATCTCTTATAAAATGGGTTAAAGTTATGTATAGTAACCCTATGTGTAAAATAGTAAATAATGGCTACTTCTC
AGAAAGTTTTAAACTGTCAAGAGGAGTTAAACAAGGTTGTCCACTATCGGCATATCTATTTATTATGGCCATCGAAATGT
TAGCTATTAAAATCAGATCCAACAATAATATCAAGGGATTA
>SEQ_81_3 [organism=Erythrocytic necrosis virus] Putative immediate early ICP-46
ATGGATGAACTTTCTCAGAGTGATAATATAGACATTGACAAGGCCAATGTTTCTATTTCAGAAGAAGGAACAACCCTACG
AATTTTTTACAACAAAAGGTGGTACACTTCTACTAAAAGCAAACTCCAAGCGTTTAAATCCAATTGGGCAGACAAAAGCA
CTACGTTTGGAGCCACATTTGCTCAAGCTGTGCGTAATGAACTGGGAGTTCCAGGAGATGAAAAAGAAGACCTAGAATTC
CTCACAGATTTCTATGAGGAATTTCTAGATAAAACCAAAACTTATTTTTTTCTTTTGAGAAGTACAGAAGGTGAGCGTAT
CGTATGCGATGTACTACCTCAAGCCAAAGCGATTCACATTTGCACTCAGAAAAACTATATCAATGATTTTGATAGCAAGA
TAAATATTGGTGTGGGAGTATTTTCTCACACATTCTATGTGCCAAATAATTTGGATAATATTAGGTCTGTGCTAGACGAC
CTTTCTTATAAAAATAATCAAGGAGTTGTAATAGAATATAATAATAATTTTTACAAGATTCTACTGCCTAGATACCAAGA
ACTCGCAGATATCAGAGGCTCAATTGCATCTCTTAGATTTTGTTATTTGGTGTTGAGACCTCCGAGCTGTTACAAAGAAA
GACATTTGTTTGTGGAACTTTACGGAAGGGAGCAAGAGATTGATGATCTTGAAACATTTATCTTTGACATGTGTCTAAAA
TTACACACAATGTACCTAGCTAAATATGTATTTAAACACGACACAAAACTAAATGGTATATTGTCAAAAGCGTTGTTTGT
GATACACAGACGTTTCATTGACGATAAAATACCGACAACTGCGGGAAAGATTAATGACATACTCACAGAATACCCCAAGA
TTGTAAATAATCTCCTTAAAGTATTTTGGTACAAAAGTAAATTCTAA
